# Supplementary material for: Interplay between Chaperones and Protein Disorder Promotes the Evolution of Protein Networks
Source: PLoS Comput Biol. 2014 Jun 26;10(6):e1003674. doi: 10.1371/journal.pcbi.1003674 (PMC4072544; doi:10.1371/journal.pcbi.1003674)
Supplement: Dataset S1 — Extended evolutionary rates. (XLSX) [file pcbi.1003674.s008.xlsx]

## Sheet: Sheet1
Supplementary Data for "Interplay between chaperones and protein disorder promotes the evolution of protein networks"
S Pechmann & J Frydman, 2014
Evolutionary rates between S. cerevisiae and S. paradoxus
	Extended evolutionary model (ML)					Extended evolutionary model (Count)					Matlab function dndsml
ORF	dS	dC	dNC	l = dNC/dC		dS	dC	dNC	l = dNC/dC		dN	dS	w = dN/dS
YAL001C	0.42073	0.046563	0.050076	1.0754		0.43054	0.044897	0.047491	1.0578		0.047224	0.42069	0.112254
YAL002W	0.36081	0.047785	0.038827	0.81253		0.43698	0.04154	0.041987	1.0108		0.045803	0.36114	0.126829
YAL005C	0.14578	0.0090895	0.0059716	0.65698		0.18593	0.0075784	0.0069499	0.91707		0.0082953	0.14606	0.0567938
YAL007C	0.29307	0.015417	0.00839	0.5442		0.35636	0.012728	0.009992	0.78505		0.013514	0.29357	0.0460333
YAL008W	0.41712	0.057736	0.078885	1.3663		0.45483	0.053218	0.075432	1.4174		0.062579	0.41661	0.15021
YAL010C	0.33666	0.048509	0.033494	0.69046		0.42111	0.041116	0.036907	0.89763		0.044897	0.33717	0.133158
YAL011W	0.43757	0.05418	0.077283	1.4264		0.49306	0.053346	0.049292	0.92401		0.05696	0.4374	0.130224
YAL013W	0.36879	0.017342	0.054871	3.1641		0.40288	0.017186	0.03725	2.1674		0.021228	0.36704	0.0578357
YAL016W	0.31863	0.0067738	0.0068618	1.013		0.38331	0.0059072	0.0075426	1.2769		0.0067931	0.31862	0.0213204
YAL018C	0.47225	0.030044	0.057597	1.9171		0.55418	0.030132	0.052071	1.7281		0.036423	0.46958	0.0775651
YAL019W	0.36463	0.025366	0.023498	0.92636		0.45069	0.024297	0.019017	0.7827		0.025083	0.36475	0.0687676
YAL020C	0.41079	0.10377	0.047729	0.45994		0.49086	0.088807	0.054689	0.61582		0.092775	0.41067	0.225911
YAL021C	0.26511	0.018441	0.018965	1.0284		0.37532	0.01603	0.015918	0.99297		0.018525	0.26509	0.0698819
YAL022C	0.42423	0.032983	0.019717	0.5978		0.5138	0.027444	0.023802	0.86729		0.029672	0.42424	0.0699415
YAL023C	0.26786	0.0091541	0.010533	1.1506		0.34311	0.0077957	0.011633	1.4922		0.0094873	0.26776	0.0354321
YAL024C	0.42032	0.046583	0.028809	0.61845		0.47092	0.043276	0.030052	0.69443		0.042998	0.42076	0.102191
YAL026C	0.3578	0.017275	0.0041585	0.24073		0.39742	0.015156	0.0069033	0.45549		0.014184	0.35853	0.0395615
YAL027W	0.44959	0.051436	0.048031	0.9338		0.53629	0.04681	0.045354	0.96889		0.05076	0.44968	0.11288
YAL028W	0.3641	0.07692	0.062505	0.8126		0.45096	0.071064	0.058267	0.81992		0.074112	0.36468	0.203225
YAL029C	0.35727	0.053421	0.040595	0.75992		0.43299	0.048172	0.039132	0.81235		0.051033	0.35776	0.142646
YAL031C	0.4044	0.042177	0.02268	0.53774		0.53625	0.036628	0.02515	0.68665		0.037759	0.40497	0.093239
YAL034C	0.3496	0.021076	0.03018	1.4319		0.43116	0.021341	0.028272	1.3248		0.022633	0.34937	0.0647823
YAL034W-A	0.41697	0.053031	0.046901	0.88441		0.53353	0.048102	0.03123	0.64924		0.052251	0.41707	0.125281
YAL035W	0.335	0.027128	0.026597	0.98043		0.41454	0.024297	0.023648	0.9733		0.02704	0.33501	0.080714
YAL037W	0.37004	0.075374	0.087323	1.1585		0.45053	0.065993	0.088038	1.3341		0.077769	0.3697	0.210357
YAL038W	0.057451	0.0064757	0.0034509	0.53291		0.068262	0.005515	0.0042216	0.76547		0.0056398	0.057766	0.0976318
YAL039C	0.22551	0.028087	0.020822	0.74133		0.28674	0.025731	0.017974	0.69854		0.026833	0.22556	0.118962
YAL040C	0.19082	0.029409	0.0073862	0.25116		0.23512	0.02427	0.014454	0.59556		0.024198	0.19292	0.12543
YAL041W	0.39071	0.01973	0.0056172	0.2847		0.50364	0.018237	0.0055495	0.30429		0.016882	0.39157	0.0431136
YAL042W	0.37698	0.036234	0.035612	0.98283		0.45068	0.033405	0.033616	1.0063		0.036125	0.377	0.0958223
YAL043C	0.30414	0.040399	0.03823	0.94632		0.39634	0.035202	0.03883	1.103		0.040008	0.30421	0.131514
YAL047C	0.36166	0.069055	0.06638	0.96127		0.50455	0.057435	0.061417	1.0693		0.068663	0.36173	0.189818
YAL048C	0.39122	0.010964	0.016402	1.496		0.47334	0.011825	0.016284	1.3771		0.012001	0.39081	0.030708
YAL049C	0.36738	0.046189	0.037072	0.80261		0.44244	0.039127	0.040401	1.0326		0.044046	0.36763	0.119811
YAL051W	0.43045	0.030989	0.018565	0.5991		0.52411	0.028022	0.019808	0.70688		0.028382	0.43086	0.0658729
YAL053W	0.34298	0.011861	0.0047889	0.40375		0.43381	0.0098566	0.0054729	0.55526		0.010004	0.34343	0.0291297
YAL058W	0.34709	0.096789	0.096269	0.99463		0.40577	0.088906	0.083279	0.93671		0.096689	0.3471	0.278562
YAL061W	0.39406	0.020021	0.0070675	0.353		0.47997	0.018747	0.0083751	0.44675		0.017417	0.39434	0.0441675
YAL062W	0.42641	0.010768	0.009585	0.89016		0.50362	0.010719	0.0098865	0.92235		0.010507	0.42644	0.0246389
YAR002C-A	0.31262	0.018437	0.010976	0.59534		0.33085	0.015713	0.016269	1.0354		0.016754	0.31364	0.0534179
YAR002W	0.42409	0.090492	0.070249	0.77629		0.42471	0.083814	0.069852	0.83341		0.086346	0.42432	0.203493
YAR007C	0.3504	0.0088119	0.019122	2.17		0.43739	0.0076004	0.018856	2.481		0.010926	0.35003	0.0312145
YAR008W	0.32489	0.037237	0.032181	0.86422		0.34928	0.037333	0.036907	0.9886		0.036407	0.32482	0.112084
YAR014C	0.34126	0.080693	0.058901	0.72994		0.37522	0.076567	0.054101	0.70659		0.077543	0.3416	0.226999
YAR019C	0.37622	0.039655	0.033423	0.84285		0.48813	0.03449	0.034381	0.99684		0.038269	0.37649	0.101647
YAR035W	0.49512	0.022695	0.011598	0.51105		0.40216	0.026212	0.01345	0.51313		0.020629	0.49551	0.0416319
YBL004W	0.38664	0.048957	0.034436	0.7034		0.44194	0.04417	0.035943	0.81375		0.045855	0.38718	0.118433
YBL005W	0.41464	0.048619	0.043495	0.8946		0.49948	0.043029	0.047129	1.0953		0.047464	0.41489	0.114401
YBL007C	0.31897	0.036271	0.045281	1.2484		0.35489	0.032549	0.044371	1.3632		0.038118	0.31888	0.119537
YBL008W	0.37153	0.045593	0.039946	0.87614		0.40681	0.041615	0.042496	1.0212		0.04431	0.37163	0.119231
YBL009W	0.34636	0.082719	0.048003	0.58031		0.43277	0.068936	0.063007	0.91399		0.074506	0.34727	0.214548
YBL010C	0.32911	0.063262	0.05608	0.88647		0.36148	0.062315	0.051629	0.82851		0.06229	0.32921	0.189211
YBL011W	0.34414	0.032315	0.021338	0.66032		0.43098	0.028999	0.020853	0.71909		0.029953	0.3445	0.0869463
YBL013W	0.38254	0.097396	0.032819	0.33696		0.45737	0.0893	0.037537	0.42035		0.083258	0.38542	0.216019
YBL014C	0.35102	0.078842	0.054855	0.69576		0.40698	0.071348	0.05512	0.77255		0.074169	0.35154	0.210983
YBL016W	0.44106	0.017521	0.0096921	0.55317		0.54272	0.018645	0.010636	0.57042		0.016196	0.44141	0.0366915
YBL017C	0.42923	0.074953	0.027178	0.3626		0.4708	0.067711	0.031216	0.46102		0.064761	0.43056	0.150411
YBL019W	0.31786	0.081692	0.030394	0.37206		0.32836	0.076761	0.034044	0.4435		0.07106	0.32006	0.222021
YBL020W	0.36397	0.025982	0.015779	0.60733		0.51711	0.020394	0.018566	0.91037		0.023265	0.36478	0.0637782
YBL023C	0.46229	0.0076217	0.0028248	0.37063		0.45392	0.0079571	0.0027196	0.34178		0.0067391	0.46235	0.0145758
YBL024W	0.34551	0.019635	0.025585	1.303		0.41093	0.017797	0.024312	1.3661		0.020773	0.34535	0.0601506
YBL029W	0.31861	0.04997	0.013354	0.26724		0.37889	0.044841	0.013937	0.3108		0.04299	0.32094	0.13395
YBL031W	0.32003	0.036303	0.059845	1.6485		0.40375	0.031058	0.057177	1.841		0.040883	0.31973	0.127867
YBL032W	0.4065	0.01954	0.017069	0.87354		0.46918	0.017128	0.018102	1.0569		0.018985	0.40663	0.0466886
YBL033C	0.40284	0.033874	0.01803	0.53226		0.48733	0.030398	0.021889	0.72008		0.031064	0.40271	0.0771374
YBL034C	0.41899	0.048412	0.056626	1.1697		0.55481	0.041926	0.055914	1.3336		0.050008	0.41858	0.119471
YBL035C	0.46026	0.041552	0.036619	0.8813		0.50608	0.038458	0.038951	1.0128		0.040434	0.46038	0.0878274
YBL037W	0.42441	0.022305	0.01851	0.82985		0.50569	0.019292	0.020837	1.0801		0.021398	0.42449	0.0504087
YBL038W	0.39698	0.022961	0.050104	2.1821		0.44081	0.024644	0.044617	1.8104		0.028007	0.39695	0.0705555
YBL045C	0.35042	0.023727	0.02521	1.0625		0.4433	0.019016	0.031217	1.6416		0.02412	0.35033	0.0688494
YBL047C	0.41097	0.046672	0.029036	0.62213		0.46445	0.040631	0.034048	0.83798		0.04306	0.41141	0.104664
YBL051C	0.32471	0.039098	0.03467	0.88674		0.38745	0.034678	0.035981	1.0376		0.038299	0.32496	0.117858
YBL052C	0.46916	0.096172	0.086226	0.89658		0.47715	0.088694	0.083764	0.94441		0.094565	0.46917	0.201558
YBL054W	0.47701	0.039483	0.042698	1.0814		0.57768	0.035773	0.037174	1.0392		0.040051	0.47698	0.0839679
YBL055C	0.33696	0.080674	0.07607	0.94293		0.40123	0.075139	0.070708	0.94103		0.079796	0.33715	0.236678
YBL056W	0.27285	0.022488	0.012253	0.54486		0.29971	0.020742	0.012593	0.60711		0.020379	0.27311	0.0746183
YBL058W	0.45189	0.060185	0.057823	0.96076		0.52415	0.055564	0.049225	0.88592		0.05977	0.45192	0.132258
YBL060W	0.38682	0.076065	0.053791	0.70717		0.47814	0.066542	0.050345	0.75659		0.071804	0.38729	0.185401
YBL061C	0.38716	0.03765	0.053238	1.414		0.39726	0.036384	0.051178	1.4066		0.040447	0.38679	0.104571
YBL063W	0.45294	0.054621	0.053701	0.98315		0.50499	0.0508	0.054743	1.0776		0.054457	0.45297	0.120222
YBL066C	0.48698	0.031986	0.033297	1.041		0.55546	0.028857	0.037026	1.2831		0.032273	0.48696	0.0662744
YBL067C	0.37561	0.04827	0.049758	1.0308		0.40132	0.047533	0.043901	0.92358		0.048544	0.37557	0.129254
YBL069W	0.37681	0.023976	0.0060558	0.25257		0.47295	0.021656	0.0054686	0.25252		0.020567	0.37738	0.0544994
YBL074C	0.34914	0.10561	0.06155	0.5828		0.42454	0.096425	0.052432	0.54375		0.099808	0.34876	0.28618
YBL075C	0.49368	0.011384	0.0063894	0.56126		0.51421	0.011346	0.0069935	0.61638		0.01024	0.49363	0.0207443
YBL076C	0.26108	0.013996	0.0021794	0.15572		0.31539	0.013107	0.0032276	0.24625		0.011459	0.26229	0.0436883
YBL079W	0.41092	0.034416	0.01459	0.42394		0.4608	0.031808	0.016686	0.52458		0.029898	0.41188	0.0725891
YBL080C	0.29361	0.04826	0.064408	1.3346		0.40277	0.04237	0.056267	1.328		0.051095	0.29311	0.17432
YBL081W	0.35686	0.058423	0.028379	0.48574		0.48644	0.048328	0.026122	0.54051		0.053423	0.35756	0.14941
YBL082C	0.34443	0.069191	0.032579	0.47086		0.42448	0.060948	0.034359	0.56373		0.061664	0.34526	0.178602
YBL084C	0.34894	0.016741	0.03046	1.8195		0.42343	0.015455	0.032737	2.1182		0.019398	0.34801	0.0557398
YBL085W	0.34506	0.055566	0.027023	0.48632		0.39217	0.051009	0.028788	0.56438		0.049859	0.34519	0.144439
YBL086C	0.41934	0.028818	0.032754	1.1366		0.47241	0.027702	0.031326	1.1308		0.029506	0.41936	0.0703596
YBL088C	0.40621	0.067545	0.050743	0.75125		0.47783	0.059943	0.053398	0.89081		0.064051	0.40675	0.15747
YBL089W	0.40918	0.041459	0.044775	1.08		0.47551	0.034183	0.056132	1.6421		0.042403	0.40919	0.103627
YBL091C	0.37392	0.024598	0.007339	0.29836		0.41946	0.024178	0.0060915	0.25195		0.022002	0.37492	0.0586845
YBL093C	0.28714	0.015267	0.013485	0.88326		0.35415	0.014322	0.010972	0.7661		0.014983	0.28717	0.0521747
YBL095W	0.52548	0.044824	0.041967	0.93627		0.72431	0.038356	0.038489	1.0035		0.044249	0.5255	0.0842036
YBL097W	0.47443	0.055071	0.085776	1.5576		0.52087	0.053669	0.065209	1.215		0.059183	0.47418	0.124811
YBL101C	0.39898	0.032191	0.044246	1.3745		0.44072	0.030562	0.043001	1.407		0.034712	0.3987	0.087063
YBL103C	0.28275	0.036378	0.021507	0.59121		0.31353	0.033934	0.023103	0.68081		0.033679	0.28304	0.11899
YBL104C	0.41273	0.026319	0.026476	1.006		0.44428	0.025201	0.025903	1.0278		0.026349	0.41273	0.0638408
YBL105C	0.41774	0.028946	0.028931	0.99947		0.48404	0.027245	0.026606	0.97657		0.028943	0.41774	0.0692847
YBL106C	0.43836	0.063061	0.023516	0.37291		0.43274	0.057119	0.033635	0.58886		0.052889	0.43875	0.120545
YBR002C	0.24592	0.010475	0.016334	1.5593		0.3118	0.0093704	0.015668	1.672		0.011676	0.24578	0.0475059
YBR003W	0.46014	0.020075	0.0044522	0.22177		0.48284	0.018552	0.0097734	0.52682		0.016651	0.46032	0.0361727
YBR004C	0.36894	0.054402	0.012959	0.23821		0.4459	0.043089	0.016017	0.37171		0.040978	0.37371	0.109652
YBR005W	0.36853	0.066153	0.071732	1.0843		0.41666	0.060279	0.072445	1.2018		0.067351	0.36847	0.182786
YBR006W	0.3753	0.013977	0.0074136	0.53044		0.40181	0.011742	0.010662	0.90802		0.012228	0.37548	0.0325663
YBR007C	0.40381	0.052252	0.059025	1.1296		0.4126	0.049741	0.057108	1.1481		0.053432	0.40376	0.132336
YBR008C	0.34266	0.039769	0.018515	0.46556		0.37518	0.033835	0.024279	0.71758		0.033537	0.34386	0.097531
YBR015C	0.33119	0.062319	0.040907	0.65642		0.43011	0.053452	0.043558	0.81489		0.058303	0.33245	0.175374
YBR017C	0.31642	0.022524	0.013207	0.58636		0.41439	0.020631	0.012983	0.62927		0.02063	0.31698	0.065083
YBR018C	0.48721	0.052489	0.0147	0.28005		0.54777	0.047599	0.019899	0.41806		0.045352	0.48807	0.0929211
YBR019C	0.47476	0.038786	0.019035	0.49077		0.5141	0.034765	0.019604	0.56388		0.034381	0.47548	0.072308
YBR020W	0.37213	0.037496	0.014999	0.40001		0.4096	0.033052	0.021069	0.63745		0.031772	0.37293	0.0851956
YBR023C	0.38225	0.012588	0.0071577	0.5686		0.40887	0.011427	0.0090166	0.78905		0.011394	0.38251	0.0297875
YBR024W	0.2999	0.025267	0.01649	0.65262		0.38526	0.023229	0.014909	0.64183		0.023581	0.30008	0.0785824
YBR025C	0.21717	0.006451	0.010255	1.5897		0.272	0.0067382	0.0088013	1.3062		0.0073702	0.21691	0.0339781
YBR028C	0.46426	0.035349	0.010425	0.29491		0.52718	0.032837	0.011728	0.35717		0.030698	0.46566	0.0659236
YBR030W	0.44521	0.080035	0.054283	0.67824		0.54115	0.070847	0.0528	0.74526		0.075413	0.44589	0.169129
YBR033W	0.44221	0.11456	0.11055	0.96496		0.50051	0.10231	0.11087	1.0837		0.11374	0.44223	0.257196
YBR037C	0.32471	0.020026	0.0087194	0.43541		0.40618	0.019249	0.0079264	0.41178		0.017925	0.32502	0.0551505
YBR041W	0.33962	0.020128	0.013999	0.69552		0.37983	0.017997	0.015387	0.85498		0.0188	0.34003	0.0552892
YBR042C	0.4723	0.028083	0.010485	0.37336		0.548	0.026897	0.010939	0.40671		0.02423	0.47244	0.0512869
YBR043C	0.39068	0.038428	0.018851	0.49055		0.45007	0.033715	0.023762	0.70481		0.03359	0.39097	0.0859145
YBR045C	0.4109	0.069225	0.067369	0.97319		0.41401	0.068175	0.059802	0.87719		0.068921	0.41091	0.167728
YBR046C	0.36182	0.041947	0.020049	0.47797		0.38462	0.038388	0.023741	0.61844		0.03708	0.36267	0.102242
YBR049C	0.40757	0.018154	0.019862	1.0941		0.46238	0.016643	0.017076	1.0261		0.018339	0.40745	0.0450092
YBR050C	0.38125	0.1033	0.057529	0.5569		0.46395	0.09014	0.05385	0.5974		0.09448	0.3818	0.247459
YBR052C	0.42684	0.053866	0.037325	0.69291		0.48383	0.049068	0.042841	0.87311		0.050554	0.42708	0.118371
YBR053C	0.40395	0.052143	0.013186	0.25288		0.49419	0.045642	0.015493	0.33944		0.044066	0.4048	0.108859
YBR054W	0.28906	0.0020433	0.0047741	2.3364		0.37264	0.0015724	0.0062597	3.9809		0.0028624	0.28895	0.00990621
YBR055C	0.46359	0.073403	0.062475	0.85113		0.51367	0.068901	0.060047	0.87149		0.07143	0.46395	0.153961
YBR056W	0.41438	0.041621	0.018767	0.45089		0.42988	0.038615	0.019755	0.51159		0.037512	0.41499	0.0903925
YBR057C	0.26778	0.027033	0.020562	0.76062		0.35699	0.023354	0.022179	0.94968		0.026045	0.26809	0.0971502
YBR058C	0.53193	0.043804	0.043054	0.98289		0.56946	0.044146	0.038552	0.87329		0.043685	0.53198	0.0821177
YBR060C	0.49675	0.047163	0.067219	1.4252		0.5711	0.043082	0.062931	1.4607		0.050756	0.49649	0.10223
YBR063C	0.45591	0.32281	0.24255	0.75136		0.48315	0.25706	0.2364	0.91963		0.30458	0.45723	0.666142
YBR065C	0.43676	0.071542	0.060167	0.84101		0.50944	0.06043	0.068653	1.1361		0.069128	0.43686	0.158238
YBR066C	0.32289	0.053286	0.076782	1.4409		0.36457	0.054145	0.057981	1.0708		0.057969	0.32207	0.179989
YBR068C	0.39916	0.024032	0.017489	0.72774		0.4347	0.022405	0.020893	0.93253		0.022297	0.39957	0.0558025
YBR069C	0.382	0.037689	0.035555	0.94339		0.42542	0.034009	0.040164	1.181		0.037129	0.38208	0.097176
YBR070C	0.32628	0.090553	0.045463	0.50205		0.43183	0.071525	0.051241	0.71641		0.079417	0.32653	0.243215
YBR071W	0.34102	0.05419	0.099708	1.84		0.42994	0.054243	0.074032	1.3648		0.062353	0.33849	0.184209
YBR073W	0.439	0.058505	0.035555	0.60773		0.49032	0.053869	0.037124	0.68916		0.053614	0.43965	0.121947
YBR076W	0.45878	0.094935	0.032361	0.34088		0.54805	0.086687	0.039303	0.45339		0.084464	0.46078	0.183307
YBR079C	0.35394	0.019861	0.0082979	0.41779		0.42345	0.01829	0.0080247	0.43875		0.017716	0.35468	0.0499493
YBR084W	0.35171	0.030419	0.007911	0.26007		0.38412	0.027474	0.010021	0.36475		0.024987	0.35212	0.0709616
YBR085W	0.44455	0.0086363	0.022685	2.6267		0.50002	0.0090528	0.027361	3.0224		0.012523	0.4445	0.0281732
YBR086C	0.37973	0.069831	0.048714	0.6976		0.4351	0.060578	0.055495	0.91608		0.064675	0.38059	0.169934
YBR093C	0.35077	0.019108	0.0096186	0.50338		0.42345	0.017025	0.0095803	0.56273		0.017081	0.35245	0.0484636
YBR094W	0.30643	0.023033	0.011602	0.50374		0.3824	0.020668	0.011562	0.55943		0.020939	0.30701	0.068203
YBR095C	0.40795	0.046565	0.026085	0.56018		0.46417	0.041874	0.025227	0.60245		0.042817	0.40817	0.1049
YBR096W	0.29105	0.040888	0.05743	1.4046		0.36431	0.035521	0.058531	1.6478		0.044244	0.28937	0.152898
YBR097W	0.38777	0.047824	0.023285	0.48688		0.46023	0.042052	0.024607	0.58516		0.042142	0.38867	0.108426
YBR102C	0.47421	0.022735	0.014676	0.64552		0.55469	0.022299	0.012691	0.5691		0.021346	0.4744	0.0449958
YBR103W	0.41851	0.073896	0.045672	0.61805		0.48166	0.065938	0.042819	0.64939		0.067927	0.41899	0.162121
YBR105C	0.41303	0.052367	0.068718	1.3122		0.56019	0.045913	0.062883	1.3696		0.055304	0.41255	0.134054
YBR107C	0.35171	0.065852	0.026135	0.39687		0.4416	0.057988	0.028499	0.49147		0.058099	0.35255	0.164796
YBR108W	0.43571	0.12837	0.1748	1.3617		0.48883	0.12046	0.11949	0.99194		0.13537	0.4354	0.31091
YBR111C	0.46306	0.017018	0.031382	1.844		0.48687	0.016225	0.038679	2.3839		0.019726	0.46301	0.0426038
YBR112C	0.38284	0.044303	0.08046	1.8161		0.45002	0.038767	0.071138	1.835		0.050391	0.38219	0.131848
YBR114W	0.3772	0.020714	0.01376	0.66431		0.46433	0.019459	0.011326	0.58207		0.019597	0.37745	0.0519195
YBR119W	0.47059	0.12737	0.065578	0.51488		0.50211	0.11159	0.061175	0.5482		0.11677	0.4725	0.247132
YBR123C	0.41053	0.03223	0.03283	1.0186		0.44814	0.031069	0.028772	0.92608		0.032331	0.41052	0.0787562
YBR125C	0.28352	0.011814	0.01865	1.5786		0.34073	0.010777	0.018437	1.7109		0.013134	0.28332	0.0463575
YBR127C	0.18586	0.0022481	0.0041706	1.8552		0.20418	0.0031281	0.0042228	1.35		0.0026574	0.1857	0.0143102
YBR128C	0.35335	0.050084	0.021471	0.42869		0.46417	0.046677	0.015868	0.33995		0.046265	0.35405	0.130674
YBR129C	0.4592	0.018004	0.02727	1.5147		0.48571	0.020093	0.023467	1.1679		0.019444	0.45885	0.0423755
YBR130C	0.33759	0.036518	0.045258	1.2393		0.39088	0.034307	0.036691	1.0695		0.03785	0.33707	0.112291
YBR131W	0.40157	0.092154	0.051391	0.55766		0.51568	0.07853	0.055903	0.71186		0.083932	0.40298	0.208278
YBR132C	0.33029	0.019494	0.0092195	0.47293		0.3803	0.017704	0.010425	0.58884		0.016806	0.33073	0.0508149
YBR133C	0.34185	0.035428	0.036108	1.0192		0.44332	0.031225	0.034977	1.1202		0.035555	0.34183	0.104014
YBR138C	0.3879	0.053229	0.0701	1.317		0.44316	0.050623	0.056406	1.1142		0.055897	0.38751	0.144247
YBR139W	0.5331	0.042907	0.025979	0.60548		0.58125	0.04166	0.027047	0.64922		0.03972	0.5336	0.0744378
YBR141C	0.4064	0.057301	0.044394	0.77475		0.52649	0.052004	0.036424	0.7004		0.055276	0.40661	0.135944
YBR145W	0.50804	0.027568	0.016257	0.58971		0.50441	0.02318	0.02123	0.91585		0.024463	0.50754	0.0481992
YBR146W	0.33054	0.024861	0.017685	0.71136		0.35786	0.023292	0.017216	0.73914		0.023492	0.33068	0.0710415
YBR147W	0.30018	0.042372	0.02139	0.5048		0.3788	0.03546	0.022113	0.62361		0.037338	0.30074	0.124154
YBR148W	0.478	0.10527	0.12996	1.2345		0.50114	0.099998	0.096613	0.96614		0.10885	0.47702	0.228187
YBR150C	0.4698	0.067781	0.052277	0.77126		0.51481	0.063966	0.04893	0.76493		0.065129	0.4706	0.138396
YBR151W	0.42852	0.047536	0.025493	0.53629		0.45097	0.044556	0.031763	0.71287		0.043427	0.42895	0.10124
YBR155W	0.41659	0.034182	0.061879	1.8103		0.46727	0.033517	0.055032	1.6419		0.038092	0.4158	0.0916114
YBR156C	0.47824	0.061362	0.073591	1.1993		0.467	0.056239	0.068434	1.2168		0.063583	0.47821	0.13296
YBR157C	0.33391	0.043124	0.053466	1.2398		0.38375	0.042197	0.045987	1.0898		0.045336	0.33348	0.135948
YBR158W	0.40962	0.045144	0.031914	0.70693		0.48466	0.040742	0.031316	0.76863		0.042404	0.40996	0.103434
YBR159W	0.4272	0.035771	0.015482	0.43281		0.45419	0.031616	0.01829	0.57851		0.030323	0.42801	0.0708465
YBR162C	0.38813	0.021417	0.01913	0.89322		0.39709	0.01972	0.023234	1.1782		0.020786	0.38841	0.0535156
YBR163W	0.4651	0.066654	0.055414	0.83137		0.5894	0.058781	0.050567	0.86026		0.064677	0.46543	0.138962
YBR165W	0.33916	0.050313	0.13195	2.6227		0.47571	0.043722	0.10478	2.3965		0.062893	0.33775	0.186212
YBR166C	0.41881	0.025611	0.01053	0.41115		0.4406	0.023368	0.015144	0.64808		0.022533	0.41935	0.0537332
YBR168W	0.41454	0.097634	0.035519	0.3638		0.52007	0.08083	0.041587	0.5145		0.083772	0.41574	0.201501
YBR169C	0.5618	0.034103	0.010225	0.29982		0.60063	0.029651	0.013672	0.46108		0.02897	0.56145	0.0515985
YBR170C	0.39766	0.040933	0.018111	0.44245		0.45381	0.03801	0.019336	0.50871		0.036864	0.39977	0.092213
YBR172C	0.4958	0.090129	0.091013	1.0098		0.53041	0.082402	0.089348	1.0843		0.090304	0.4958	0.182138
YBR175W	0.35169	0.02291	0.019677	0.85887		0.44684	0.01987	0.022184	1.1165		0.022129	0.35172	0.0629165
YBR176W	0.47277	0.031548	0.013301	0.4216		0.51417	0.029537	0.014769	0.50003		0.027346	0.47285	0.0578323
YBR177C	0.31706	0.041167	0.011284	0.27411		0.34071	0.037669	0.015247	0.40476		0.035043	0.31795	0.110215
YBR179C	0.4199	0.033792	0.036798	1.089		0.48248	0.030987	0.037007	1.1942		0.034324	0.41977	0.0817686
YBR180W	0.50955	0.056263	0.023244	0.41314		0.49281	0.050893	0.028988	0.56957		0.046977	0.50925	0.0922474
YBR182C	0.41691	0.11657	0.045974	0.39438		0.41861	0.11017	0.053435	0.48502		0.10265	0.41552	0.24704
YBR183W	0.38732	0.022677	0.01306	0.57592		0.47781	0.020989	0.013683	0.65191		0.020378	0.38749	0.0525897
YBR184W	0.51095	0.3382	0.3645	1.0778		0.46699	0.28702	0.30145	1.0503		0.34324	0.51023	0.672716
YBR185C	0.33445	0.022658	0.031948	1.41		0.40264	0.022447	0.028627	1.2753		0.024741	0.33393	0.0740904
YBR186W	0.47245	0.10817	0.11749	1.0861		0.48035	0.10503	0.11607	1.1051		0.11014	0.47191	0.233392
YBR192W	0.42935	0.0080395	0.0051867	0.64515		0.42199	0.0073149	0.010775	1.4731		0.0073656	0.42932	0.0171564
YBR193C	0.33895	0.041002	0.010646	0.25965		0.41926	0.034116	0.01114	0.32652		0.034437	0.33911	0.101551
YBR195C	0.37064	0.030961	0.023442	0.75713		0.45979	0.027445	0.02666	0.9714		0.029483	0.37087	0.0794969
YBR197C	0.33809	0.11054	0.088415	0.79985		0.38253	0.10652	0.07155	0.67173		0.10707	0.33847	0.316335
YBR198C	0.36558	0.021334	0.0098668	0.46249		0.42198	0.020354	0.008781	0.43142		0.019284	0.36589	0.0527044
YBR199W	0.42963	0.068604	0.070678	1.0302		0.47498	0.066126	0.057728	0.87301		0.068904	0.42956	0.160406
YBR200W	0.28038	0.013856	0.02185	1.5769		0.31921	0.013073	0.021467	1.6421		0.015444	0.28002	0.0551532
YBR201W	0.40686	0.051404	0.025993	0.50566		0.47756	0.047887	0.027476	0.57377		0.046431	0.40748	0.113947
YBR202W	0.33913	0.021225	0.016956	0.7989		0.40249	0.018805	0.021377	1.1368		0.020417	0.33929	0.0601757
YBR203W	0.41047	0.049592	0.040682	0.82032		0.46523	0.044875	0.045184	1.0069		0.04772	0.41072	0.116186
YBR204C	0.36953	0.071338	0.039832	0.55836		0.42677	0.067577	0.035997	0.53267		0.066021	0.3702	0.178339
YBR205W	0.35014	0.036491	0.051971	1.4242		0.43296	0.035339	0.046483	1.3154		0.039389	0.3491	0.11283
YBR207W	0.34758	0.036254	0.02227	0.61428		0.40499	0.033968	0.023898	0.70355		0.032681	0.34832	0.0938246
YBR208C	0.40392	0.025732	0.0066062	0.25674		0.43195	0.022552	0.0088948	0.39442		0.020962	0.40408	0.0518759
YBR212W	0.39125	0.054366	0.039874	0.73342		0.46095	0.049248	0.037853	0.76862		0.051797	0.39157	0.13228
YBR213W	0.33401	0.040746	0.039485	0.96905		0.40873	0.039333	0.030192	0.7676		0.040576	0.33402	0.121478
YBR214W	0.33862	0.01446	0.0076626	0.5299		0.43375	0.011546	0.0087722	0.75973		0.012724	0.33859	0.0375794
YBR215W	0.39484	0.095358	0.081616	0.8559		0.38974	0.085625	0.077356	0.90343		0.0927	0.39477	0.23482
YBR216C	0.3929	0.068341	0.03868	0.56598		0.4626	0.059554	0.043381	0.72844		0.062334	0.39411	0.158164
YBR218C	0.30494	0.0053377	0.0016863	0.31591		0.35578	0.0050882	0.0018743	0.36836		0.0044586	0.30506	0.0146155
YBR221C	0.26764	0.0094342	0.0045684	0.48424		0.31122	0.0077096	0.005698	0.73907		0.0080107	0.2678	0.029913
YBR222C	0.37572	0.011883	0.011355	0.95558		0.47029	0.010137	0.011719	1.1561		0.011756	0.37573	0.0312884
YBR223C	0.44388	0.11255	0.045022	0.40003		0.54059	0.098803	0.051227	0.51848		0.098706	0.44475	0.221936
YBR225W	0.40818	0.046538	0.037103	0.79728		0.47062	0.042928	0.03999	0.93156		0.044553	0.4085	0.109065
YBR227C	0.43414	0.03448	0.029465	0.85456		0.44761	0.032075	0.02811	0.8764		0.033461	0.4342	0.0770636
YBR228W	0.37721	0.057207	0.043964	0.76851		0.40542	0.056309	0.038045	0.67565		0.05531	0.37689	0.146754
YBR231C	0.53363	0.079684	0.078861	0.98968		0.64031	0.072154	0.055573	0.7702		0.079568	0.53364	0.149104
YBR233W	0.40203	0.035272	0.028848	0.81788		0.45124	0.033467	0.030384	0.90789		0.033881	0.40216	0.0842476
YBR234C	0.36175	0.019847	0.0060615	0.30541		0.3896	0.017845	0.0085423	0.4787		0.016734	0.36282	0.046122
YBR235W	0.40361	0.02477	0.012288	0.49609		0.43942	0.022566	0.015343	0.67991		0.021463	0.40439	0.053075
YBR237W	0.41258	0.058435	0.033189	0.56796		0.42785	0.056989	0.030459	0.53447		0.054088	0.41331	0.130865
YBR238C	0.32869	0.012781	0.0036667	0.28688		0.37635	0.012613	0.0034862	0.2764		0.011211	0.32978	0.0339954
YBR239C	0.37098	0.030095	0.019949	0.66288		0.47216	0.026536	0.020785	0.78328		0.028151	0.37127	0.0758235
YBR240C	0.34572	0.03086	0.028498	0.92347		0.4618	0.026943	0.027955	1.0375		0.03043	0.34577	0.0880065
YBR241C	0.37803	0.025919	0.016662	0.64286		0.44084	0.021353	0.020529	0.9614		0.023387	0.378	0.0618704
YBR242W	0.33182	0.034763	0.058274	1.6763		0.39504	0.033172	0.047854	1.4426		0.038607	0.33112	0.116595
YBR243C	0.38214	0.0055572	0.0092031	1.6561		0.45936	0.0048969	0.0095813	1.9566		0.0064053	0.38193	0.0167709
YBR246W	0.51846	0.066572	0.043998	0.66091		0.55829	0.060359	0.049466	0.81953		0.061812	0.51867	0.119174
YBR248C	0.38312	0.025442	0.0083967	0.33003		0.44275	0.023148	0.0082496	0.35638		0.021883	0.38334	0.0570851
YBR249C	0.21029	0.0083846	0.0050947	0.60763		0.2365	0.0073778	0.0059882	0.81166		0.0075542	0.21057	0.035875
YBR250W	0.46103	0.057331	0.037209	0.64902		0.51145	0.053672	0.041053	0.7649		0.05276	0.46191	0.114221
YBR251W	0.41898	0.012958	0.0084752	0.65406		0.48557	0.012247	0.0072964	0.59578		0.012153	0.419	0.0290048
YBR255W	0.4392	0.038225	0.056465	1.4772		0.45627	0.038614	0.051628	1.337		0.041788	0.43882	0.0952281
YBR256C	0.54449	0.030322	0.017308	0.5708		0.60925	0.028815	0.013612	0.47239		0.027247	0.54522	0.0499743
YBR257W	0.37378	0.047756	0.051125	1.0706		0.50588	0.040784	0.043082	1.0563		0.048277	0.37375	0.129169
YBR259W	0.39321	0.11987	0.082145	0.68528		0.44986	0.10405	0.090067	0.8656		0.11201	0.39472	0.283771
YBR264C	0.33135	0.047569	0.02327	0.48918		0.39071	0.041956	0.02303	0.5489		0.042317	0.3315	0.127653
YBR265W	0.31894	0.015418	0.0073106	0.47417		0.41818	0.013364	0.0073006	0.5463		0.013716	0.31931	0.0429551
YBR267W	0.35259	0.036392	0.033805	0.92891		0.43762	0.035171	0.023645	0.67229		0.036086	0.35264	0.102331
YBR270C	0.37315	0.029766	0.034587	1.162		0.46773	0.02703	0.032676	1.2089		0.030782	0.37307	0.08251
YBR271W	0.344	0.087112	0.074131	0.85098		0.42829	0.077047	0.066207	0.8593		0.084883	0.34427	0.246559
YBR272C	0.34751	0.071169	0.056067	0.7878		0.41776	0.064592	0.053545	0.82897		0.068431	0.34795	0.196669
YBR273C	0.3721	0.061396	0.01966	0.32022		0.44212	0.057111	0.019505	0.34154		0.054673	0.37265	0.146714
YBR274W	0.32766	0.033226	0.040383	1.2154		0.388	0.03086	0.037628	1.2193		0.034584	0.32738	0.105639
YBR275C	0.47628	0.10911	0.11186	1.0251		0.51188	0.10049	0.10055	1.0006		0.10961	0.47625	0.230152
YBR276C	0.44636	0.082711	0.054283	0.6563		0.51355	0.073859	0.059086	0.79997		0.076992	0.44737	0.172099
YBR279W	0.51473	0.030976	0.060386	1.9495		0.58271	0.032244	0.039765	1.2332		0.034617	0.51371	0.0673863
YBR280C	0.40048	0.040253	0.058329	1.449		0.4528	0.038251	0.054464	1.4239		0.044123	0.40021	0.11025
YBR281C	0.43356	0.023233	0.011783	0.50716		0.49857	0.020303	0.012908	0.63577		0.020577	0.43394	0.047419
YBR283C	0.41632	0.024801	0.0030975	0.1249		0.44974	0.020718	0.0038956	0.18803		0.017849	0.41695	0.0428085
YBR284W	0.45567	0.093927	0.036605	0.38972		0.54864	0.085085	0.043252	0.50833		0.083637	0.45758	0.182781
YBR286W	0.37233	0.036475	0.0094131	0.25807		0.46243	0.030801	0.014075	0.45697		0.031129	0.37406	0.0832193
YBR287W	0.4118	0.016962	0.0042467	0.25037		0.47595	0.016948	0.0097117	0.57303		0.013565	0.41246	0.032888
YBR288C	0.33593	0.037372	0.017842	0.47742		0.35076	0.037661	0.017366	0.46112		0.033815	0.33693	0.100362
YBR289W	0.48217	0.034185	0.058327	1.7062		0.58884	0.031317	0.048295	1.5421		0.038077	0.48177	0.0790356
YBR291C	0.43867	0.018302	0.0055283	0.30206		0.46135	0.017396	0.0066903	0.38459		0.014607	0.43881	0.0332878
YBR293W	0.42093	0.030899	0.019182	0.6208		0.43529	0.025954	0.024338	0.93774		0.027201	0.42097	0.0646151
YBR294W	0.45524	0.033393	0.0065787	0.19701		0.49412	0.028947	0.012094	0.41779		0.026112	0.45562	0.0573109
YBR295W	0.47394	0.12984	0.080791	0.62221		0.46913	0.11426	0.096883	0.84791		0.11734	0.47407	0.247516
YBR296C	0.46699	0.0049915	0.0097213	1.9476		0.47588	0.0043948	0.014461	3.2905		0.0065967	0.46713	0.0141218
YBR297W	0.24354	0.070506	0.067817	0.96186		0.25317	0.068842	0.068438	0.99414		0.069997	0.24361	0.287332
YCL004W	0.29645	0.05863	0.016165	0.27571		0.33574	0.049849	0.03021	0.60604		0.048312	0.29866	0.161763
YCL005W	0.23206	0.056177	0.05045	0.89806		0.2758	0.049599	0.052029	1.049		0.054878	0.23216	0.23638
YCL009C	0.22498	0.0065915	0.0058118	0.88171		0.28033	0.005396	0.0068475	1.269		0.0063773	0.225	0.0283436
YCL010C	0.28856	0.019856	0.061174	3.081		0.35068	0.018457	0.051064	2.7667		0.026282	0.28813	0.0912158
YCL011C	0.35457	0.022199	0.025707	1.158		0.37531	0.021364	0.026393	1.2354		0.022792	0.35462	0.0642716
YCL014W	0.40527	0.098738	0.076271	0.77246		0.46462	0.088578	0.072216	0.81528		0.094326	0.40577	0.232462
YCL016C	0.32235	0.035772	0.021863	0.61118		0.42036	0.032721	0.020756	0.63432		0.03348	0.32286	0.103698
YCL017C	0.36118	0.0078025	0.0043565	0.55835		0.39076	0.0071255	0.0047536	0.66712		0.0070095	0.3613	0.0194008
YCL024W	0.45522	0.090275	0.067927	0.75244		0.50046	0.084225	0.064356	0.76409		0.086114	0.45547	0.189066
YCL025C	0.28221	0.0090553	0.015169	1.6751		0.34226	0.007414	0.018841	2.5412		0.01077	0.28191	0.0382037
YCL027W	0.34786	0.075375	0.063986	0.84891		0.39307	0.067474	0.068592	1.0166		0.072994	0.34813	0.209675
YCL028W	0.24795	0.029872	0.072165	2.4158		0.30817	0.027381	0.057102	2.0854		0.036304	0.2446	0.148422
YCL029C	0.30629	0.021667	0.023138	1.0679		0.36615	0.021173	0.016023	0.75679		0.021828	0.30625	0.0712751
YCL030C	0.30054	0.019139	0.01361	0.71113		0.36591	0.016602	0.014544	0.87601		0.017868	0.30083	0.0593957
YCL032W	0.2702	0.03377	0.02624	0.77702		0.30333	0.033379	0.026655	0.79857		0.032577	0.27049	0.120437
YCL036W	0.35183	0.03465	0.062592	1.8064		0.45026	0.03329	0.050389	1.5136		0.039324	0.35161	0.11184
YCL037C	0.22991	0.032916	0.03787	1.1505		0.29499	0.029255	0.031832	1.0881		0.033748	0.22976	0.146884
YCL038C	0.34973	0.019003	0.020026	1.0538		0.38764	0.018333	0.022387	1.2211		0.019286	0.34972	0.055147
YCL039W	0.39748	0.025398	0.025752	1.014		0.50247	0.022352	0.027849	1.2459		0.025464	0.39746	0.0640668
YCL040W	0.38702	0.0046662	0.0049547	1.0618		0.453	0.0063828	0.0050888	0.79728		0.0047212	0.387	0.0121995
YCL044C	0.32621	0.016599	0.0055676	0.33542		0.41445	0.014951	0.005656	0.37831		0.01426	0.32649	0.0436767
YCL045C	0.33811	0.069199	0.033563	0.48502		0.43848	0.058726	0.035109	0.59784		0.061781	0.33987	0.181778
YCL047C	0.34432	0.042632	0.032705	0.76715		0.47588	0.037995	0.033376	0.87843		0.040827	0.34465	0.118459
YCL048W	0.34324	0.04318	0.011121	0.25756		0.42646	0.038784	0.012913	0.33294		0.036952	0.34457	0.107241
YCL049C	0.35639	0.082572	0.072333	0.876		0.43477	0.071913	0.070043	0.974		0.080333	0.35673	0.225193
YCL051W	0.33554	0.058478	0.073593	1.2585		0.39864	0.054483	0.061597	1.1306		0.061031	0.33543	0.181949
YCL052C	0.32535	0.051153	0.026339	0.5149		0.36759	0.04835	0.027164	0.56182		0.046238	0.32721	0.14131
YCL054W	0.33185	0.015188	0.0079717	0.52488		0.38236	0.014404	0.0062115	0.43123		0.014189	0.33212	0.0427225
YCL057W	0.38389	0.034597	0.010738	0.31036		0.50407	0.031097	0.011338	0.3646		0.030435	0.38659	0.0787268
YCL059C	0.31115	0.0036181	0.010558	2.918		0.43162	0.0040565	0.0075288	1.856		0.0046347	0.31111	0.0148973
YCL061C	0.58475	0.10036	0.14399	1.4347		0.53719	0.097649	0.10628	1.0884		0.10604	0.58377	0.181647
YCL063W	0.30064	0.044015	0.023362	0.53078		0.33298	0.043738	0.022263	0.50901		0.040083	0.30155	0.132923
YCL064C	0.44342	0.031367	0.023826	0.7596		0.49026	0.027302	0.027198	0.9962		0.029525	0.44334	0.0665967
YCL069W	0.3567	0.05234	0.038371	0.7331		0.38447	0.045742	0.043322	0.9471		0.048599	0.35686	0.136185
YCR004C	0.36703	0.013352	0.0071414	0.53487		0.39206	0.011439	0.0083494	0.72989		0.011661	0.36698	0.0317756
YCR005C	0.37528	0.01755	0.014355	0.81795		0.43241	0.015232	0.015769	1.0352		0.016844	0.37534	0.0448766
YCR007C	0.35211	0.13674	0.12023	0.87925		0.41649	0.11597	0.12423	1.0712		0.13293	0.35236	0.377256
YCR008W	0.37742	0.024306	0.025506	1.0493		0.38228	0.022879	0.028306	1.2372		0.02456	0.37741	0.0650751
YCR011C	0.34398	0.016498	0.0079195	0.48004		0.41673	0.014722	0.008317	0.56494		0.014522	0.34426	0.0421832
YCR012W	0.046149	0.0052329	0.0039772	0.76003		0.06396	0.0039605	0.005148	1.2998		0.0048462	0.046228	0.104833
YCR014C	0.38523	0.092109	0.069784	0.75762		0.43473	0.081701	0.065973	0.80749		0.088221	0.38561	0.228783
YCR015C	0.36461	0.13516	0.036687	0.27142		0.43883	0.11161	0.053736	0.48146		0.11321	0.36618	0.309165
YCR016W	0.53232	0.080921	0.13923	1.7206		0.5967	0.07678	0.082437	1.0737		0.087398	0.53203	0.164273
YCR017C	0.38713	0.033861	0.022794	0.67315		0.42317	0.030718	0.028314	0.92175		0.030954	0.38743	0.0798957
YCR018C	0.62814	0.10013	0.12184	1.2168		0.52151	0.098931	0.10178	1.0288		0.10347	0.62826	0.164693
YCR019W	0.51653	0.060948	0.047506	0.77946		0.57026	0.061872	0.046547	0.75231		0.058205	0.51684	0.112617
YCR020C	0.47383	0.020895	0.021854	1.0459		0.54186	0.019609	0.021514	1.0971		0.021083	0.47369	0.044508
YCR021C	0.33075	0.036469	0.018824	0.51618		0.40282	0.028834	0.024798	0.86002		0.031236	0.33136	0.0942661
YCR024C	0.41546	0.059745	0.022057	0.36918		0.49292	0.051883	0.025876	0.49874		0.050765	0.41626	0.121955
YCR026C	0.45282	0.072973	0.041365	0.56685		0.50882	0.067759	0.03849	0.56804		0.067374	0.45324	0.14865
YCR027C	0.48606	0.036555	0.021403	0.58551		0.48141	0.035298	0.022428	0.6354		0.033394	0.48625	0.0686766
YCR028C	0.49007	0.033896	0.0070508	0.20801		0.52389	0.03082	0.0080869	0.26239		0.026847	0.49025	0.0547619
YCR030C	0.35345	0.033447	0.04003	1.1968		0.40221	0.030292	0.040148	1.3254		0.034925	0.35329	0.0988565
YCR032W	0.37367	0.067642	0.06385	0.94395		0.45178	0.060496	0.060165	0.99453		0.066887	0.37381	0.178933
YCR033W	0.40006	0.078997	0.096333	1.2195		0.40568	0.075643	0.082091	1.0852		0.081989	0.39991	0.205019
YCR034W	0.18436	0.013823	0.0099603	0.72055		0.22367	0.011289	0.011635	1.0306		0.012721	0.18462	0.0689037
YCR035C	0.43013	0.056205	0.015244	0.27122		0.4252	0.05221	0.019584	0.3751		0.046406	0.42968	0.108001
YCR036W	0.56101	0.076454	0.034074	0.44568		0.5644	0.073732	0.037047	0.50245		0.067336	0.56149	0.119924
YCR037C	0.4408	0.019403	0.0019554	0.10078		0.49847	0.018188	0.0046672	0.25661		0.014953	0.44131	0.0338832
YCR042C	0.69301	0.050424	0.055233	1.0954		0.65137	0.052064	0.051785	0.99464		0.051275	0.69288	0.0740027
YCR044C	0.40067	0.045007	0.033383	0.74173		0.51521	0.04103	0.032366	0.78882		0.042628	0.40136	0.106209
YCR045C	0.41051	0.015522	0.015592	1.0045		0.50124	0.014119	0.014433	1.0222		0.015535	0.41051	0.0378432
YCR048W	0.46301	0.033324	0.013165	0.39506		0.49092	0.032857	0.015362	0.46755		0.029059	0.46419	0.0626015
YCR052W	0.38408	0.056723	0.071097	1.2534		0.47315	0.052989	0.058519	1.1044		0.058861	0.38344	0.153508
YCR057C	0.32159	0.01675	0.0023914	0.14277		0.40339	0.014576	0.0024266	0.16648		0.01359	0.32222	0.0421762
YCR059C	0.39751	0.014088	0.01818	1.2904		0.46124	0.012299	0.019275	1.5672		0.014935	0.39738	0.0375837
YCR061W	0.38538	0.041081	0.024175	0.58847		0.44326	0.035214	0.02989	0.8488		0.03687	0.3858	0.0955677
YCR065W	0.31422	0.034255	0.025008	0.73004		0.38881	0.030984	0.023169	0.74776		0.032645	0.31444	0.103819
YCR066W	0.40297	0.090075	0.059558	0.66121		0.43044	0.079583	0.072501	0.91101		0.084781	0.4016	0.211108
YCR067C	0.51466	0.19052	0.11843	0.62162		0.52544	0.15293	0.15608	1.0206		0.16925	0.51332	0.329716
YCR068W	0.36279	0.043397	0.064321	1.4821		0.41261	0.041856	0.064326	1.5368		0.047501	0.36253	0.131026
YCR069W	0.428	0.071477	0.052871	0.7397		0.50166	0.065643	0.052554	0.8006		0.067603	0.429	0.157583
YCR075C	0.31725	0.041022	0.04635	1.1299		0.39062	0.037505	0.048097	1.2824		0.042156	0.31686	0.133043
YCR077C	0.33455	0.022704	0.013561	0.5973		0.42227	0.020861	0.013689	0.65621		0.020908	0.335	0.0624119
YCR079W	0.34738	0.031457	0.018553	0.58978		0.41109	0.030302	0.017388	0.57381		0.029184	0.34785	0.0838982
YCR081W	0.37202	0.037381	0.029231	0.78198		0.5309	0.030789	0.031445	1.0213		0.035802	0.37243	0.0961308
YCR084C	0.25275	0.012841	0.012389	0.96484		0.31922	0.011308	0.014067	1.244		0.012748	0.25276	0.0504352
YCR088W	0.32891	0.037887	0.077374	2.0422		0.38141	0.037958	0.0625	1.6465		0.043859	0.32777	0.13381
YCR089W	0.41573	0.27855	0.17065	0.61262		0.4121	0.18275	0.19873	1.0875		0.23996	0.41293	0.581115
YCR091W	0.39967	0.069508	0.072479	1.0427		0.47697	0.06312	0.070646	1.1192		0.070071	0.3997	0.175309
YCR092C	0.46285	0.071019	0.080332	1.1311		0.51204	0.066506	0.079112	1.1895		0.072754	0.46272	0.157231
YCR093W	0.37831	0.029493	0.0091671	0.31083		0.45997	0.025477	0.010569	0.41485		0.024736	0.37959	0.065165
YCR094W	0.39511	0.033475	0.010688	0.31929		0.42021	0.031648	0.011448	0.36174		0.028656	0.39552	0.0724515
YCR095C	0.42704	0.030297	0.020343	0.67146		0.46741	0.027646	0.020238	0.73207		0.028369	0.4274	0.0663758
YCR098C	0.37584	0.010445	0.010959	1.0492		0.37263	0.0092494	0.01299	1.4044		0.010599	0.37584	0.0282008
YCR105W	0.53114	0.058419	0.037804	0.64712		0.61017	0.050123	0.04082	0.81439		0.053774	0.53107	0.101256
YCR106W	0.4484	0.087219	0.12079	1.3849		0.50308	0.082095	0.11445	1.3941		0.093234	0.44736	0.208409
YDL001W	0.33852	0.016212	0.012901	0.79573		0.35548	0.016418	0.011107	0.67656		0.015673	0.33861	0.0462863
YDL003W	0.49436	0.074345	0.053183	0.71535		0.48276	0.067477	0.057208	0.84782		0.07014	0.49421	0.141923
YDL005C	0.4762	0.115	0.13923	1.2107		0.55576	0.097915	0.09334	0.95328		0.11799	0.47617	0.24779
YDL010W	0.2332	0.035651	0.046451	1.3029		0.27051	0.032482	0.041762	1.2857		0.037619	0.23311	0.161379
YDL013W	0.38171	0.030202	0.032869	1.0883		0.39065	0.030337	0.031101	1.0252		0.030668	0.38167	0.0803521
YDL015C	0.23045	0.025691	0.0063747	0.24813		0.27933	0.022759	0.010021	0.44031		0.020714	0.23404	0.0885062
YDL020C	0.37443	0.052108	0.077512	1.4875		0.42843	0.048164	0.067147	1.3941		0.056209	0.37381	0.150368
YDL022W	0.28549	0.0016208	0.0048901	3.0171		0.34558	0.0013815	0.0056517	4.0911		0.0024359	0.2852	0.00854102
YDL024C	0.48519	0.073307	0.039746	0.54218		0.57292	0.064037	0.045935	0.71732		0.06571	0.48649	0.13507
YDL025C	0.38656	0.022968	0.041033	1.7865		0.46126	0.022122	0.040307	1.822		0.026314	0.38587	0.068194
YDL027C	0.40039	0.10013	0.056734	0.56659		0.47714	0.083952	0.065774	0.78348		0.089237	0.40053	0.222797
YDL028C	0.44751	0.026675	0.017008	0.63762		0.44123	0.026354	0.017418	0.66091		0.024978	0.44757	0.055808
YDL030W	0.44446	0.052407	0.072097	1.3757		0.52994	0.051797	0.054257	1.0475		0.055005	0.44391	0.12391
YDL031W	0.4327	0.030567	0.019764	0.6466		0.47662	0.030636	0.016499	0.53856		0.028686	0.43331	0.066202
YDL033C	0.4088	0.044835	0.046443	1.0359		0.47983	0.041942	0.050363	1.2008		0.045118	0.4088	0.110367
YDL035C	0.4543	0.089002	0.077329	0.86885		0.50649	0.081643	0.065638	0.80396		0.086997	0.45469	0.191333
YDL036C	0.46727	0.068846	0.071943	1.045		0.45861	0.06822	0.055797	0.8179		0.069364	0.46716	0.14848
YDL038C	1.9792	0.78947	0.28306	0.35854		1.0156	0.52882	0.31732	0.60005		0.58335	2.0195	0.288859
YDL040C	0.37586	0.044186	0.037261	0.84327		0.47596	0.039844	0.033958	0.85228		0.043093	0.37631	0.114515
YDL042C	0.31065	0.041627	0.039163	0.94081		0.37528	0.03766	0.041438	1.1003		0.04114	0.31065	0.132432
YDL043C	0.72435	0.073046	0.085482	1.1702		0.67735	0.070236	0.070939	1.01		0.075064	0.72441	0.103621
YDL044C	0.3681	0.079406	0.1224	1.5415		0.44539	0.07214	0.086978	1.2057		0.085445	0.36804	0.232162
YDL045C	0.37639	0.016041	0.014503	0.9041		0.49497	0.013852	0.014807	1.0689		0.015706	0.37644	0.0417225
YDL048C	0.38792	0.031207	0.028282	0.90627		0.51182	0.027356	0.026669	0.97489		0.030623	0.38795	0.0789354
YDL049C	0.43747	0.042955	0.049145	1.1441		0.50332	0.03628	0.054538	1.5033		0.044596	0.43754	0.101924
YDL052C	0.20536	0.026551	0.014282	0.53789		0.24505	0.023442	0.01442	0.61513		0.02379	0.20592	0.11553
YDL054C	0.38601	0.041564	0.011633	0.27987		0.44793	0.03399	0.01844	0.54251		0.032067	0.38615	0.0830429
YDL056W	0.47872	0.031527	0.048613	1.5419		0.50336	0.030007	0.0461	1.5363		0.034674	0.47835	0.0724867
YDL058W	0.45504	0.090144	0.093372	1.0358		0.51809	0.081199	0.07666	0.9441		0.090598	0.45495	0.199138
YDL059C	0.30051	0.047768	0.075246	1.5752		0.36075	0.043177	0.066408	1.5381		0.052807	0.29958	0.17627
YDL060W	0.50172	0.029231	0.021543	0.737		0.59806	0.026656	0.021716	0.81465		0.027974	0.50171	0.0557573
YDL063C	0.36551	0.048605	0.043937	0.90396		0.4782	0.040114	0.044165	1.101		0.047637	0.36564	0.130284
YDL065C	0.65847	0.064537	0.16486	2.5546		0.64214	0.060989	0.088814	1.4562		0.074022	0.65992	0.112168
YDL069C	0.35714	0.11862	0.037571	0.31672		0.41866	0.095401	0.054631	0.57264		0.10094	0.3583	0.281719
YDL070W	0.24133	0.04111	0.032904	0.80039		0.29704	0.038389	0.026593	0.69272		0.039773	0.24154	0.164664
YDL073W	0.42852	0.076158	0.067653	0.88832		0.49155	0.068012	0.069188	1.0173		0.074435	0.4288	0.173589
YDL076C	0.3785	0.072081	0.096172	1.3342		0.44924	0.06701	0.077542	1.1572		0.076049	0.37818	0.201092
YDL077C	0.37862	0.032338	0.021261	0.65746		0.49195	0.028726	0.021379	0.74425		0.030348	0.37932	0.0800063
YDL078C	0.29543	0.02757	0.0062911	0.22818		0.38346	0.022775	0.0063393	0.27834		0.022472	0.29567	0.0760037
YDL085W	0.37723	0.023381	0.0086813	0.3713		0.45758	0.022316	0.0085029	0.38101		0.020357	0.378	0.0538545
YDL087C	0.33295	0.023124	0.044005	1.903		0.40411	0.023948	0.032393	1.3526		0.025786	0.33264	0.0775192
YDL088C	0.4555	0.078079	0.11333	1.4514		0.4762	0.070925	0.10485	1.4783		0.084696	0.45541	0.185977
YDL089W	0.3663	0.10587	0.071567	0.67599		0.43338	0.094725	0.068634	0.72457		0.098991	0.36803	0.268975
YDL091C	0.47052	0.050403	0.021121	0.41905		0.55855	0.046958	0.024341	0.51835		0.045598	0.47017	0.0969819
YDL098C	0.62979	0.07284	0.057429	0.78842		0.74494	0.065951	0.05587	0.84715		0.070315	0.62944	0.11171
YDL099W	0.3993	0.12936	0.2441	1.8869		0.41471	0.11785	0.15277	1.2963		0.14301	0.39785	0.359457
YDL101C	0.34512	0.023444	0.021613	0.92189		0.43232	0.021636	0.018444	0.85244		0.023127	0.34519	0.0669979
YDL102W	0.46551	0.011383	0.0020847	0.18314		0.4904	0.010862	0.0021444	0.19743		0.0095306	0.46595	0.0204541
YDL103C	0.3559	0.042207	0.040832	0.96743		0.41632	0.039693	0.037387	0.9419		0.041952	0.35597	0.117853
YDL104C	0.45631	0.053518	0.035789	0.66872		0.46894	0.050271	0.037639	0.74872		0.049539	0.45651	0.108517
YDL105W	0.36161	0.04822	0.061705	1.2797		0.40825	0.045026	0.053632	1.1911		0.050578	0.36142	0.139942
YDL106C	0.38479	0.028524	0.023271	0.81586		0.41853	0.027906	0.021095	0.75595		0.027768	0.38499	0.0721265
YDL107W	0.42775	0.10002	0.022046	0.22041		0.54987	0.088139	0.021152	0.23998		0.086672	0.43217	0.200551
YDL109C	0.36538	0.076749	0.066925	0.872		0.43806	0.069723	0.064183	0.92055		0.074836	0.36571	0.204632
YDL111C	0.36104	0.019067	0.0080576	0.4226		0.4508	0.016719	0.0084287	0.50414		0.016538	0.36147	0.0457521
YDL112W	0.38215	0.070785	0.042139	0.59531		0.47898	0.061559	0.044897	0.72933		0.06474	0.38373	0.168712
YDL113C	0.36253	0.027736	0.03301	1.1901		0.39663	0.026884	0.028352	1.0546		0.028555	0.36231	0.0788137
YDL114W	0.45985	0.10149	0.066445	0.65472		0.46596	0.09005	0.081635	0.90656		0.093447	0.46057	0.202894
YDL115C	0.44156	0.038511	0.08184	2.1251		0.42524	0.039918	0.04607	1.1541		0.042781	0.44125	0.0969541
YDL116W	0.43881	0.047394	0.03612	0.76213		0.51676	0.041915	0.037711	0.8997		0.045201	0.43931	0.102891
YDL117W	0.43681	0.039764	0.020773	0.52241		0.50453	0.036157	0.021886	0.60532		0.035845	0.43721	0.0819858
YDL119C	0.37567	0.037866	0.01655	0.43709		0.42658	0.031982	0.019784	0.6186		0.031719	0.37616	0.0843232
YDL122W	0.41287	0.044891	0.045405	1.0114		0.4622	0.042742	0.038976	0.91189		0.044967	0.41286	0.108916
YDL124W	0.43035	0.042999	0.017656	0.41062		0.52356	0.043159	0.022914	0.53093		0.038329	0.43197	0.0887307
YDL126C	0.41018	0.0014123	0.0025081	1.7759		0.43315	0.0012822	0.0027346	2.1328		0.0016536	0.41016	0.0040316
YDL127W	0.37491	0.054231	0.015852	0.2923		0.47985	0.045204	0.019743	0.43676		0.045172	0.37619	0.120078
YDL133W	0.41452	0.040229	0.017859	0.44394		0.48539	0.03674	0.02133	0.58057		0.035551	0.41519	0.0856259
YDL138W	0.41462	0.05815	0.032565	0.56002		0.47687	0.049724	0.037985	0.76392		0.0514	0.41473	0.123936
YDL139C	0.42831	0.072354	0.13319	1.8408		0.44208	0.072376	0.090669	1.2528		0.079102	0.42845	0.184624
YDL141W	0.31947	0.037216	0.037009	0.99442		0.33681	0.035942	0.038103	1.0601		0.037173	0.31947	0.116358
YDL144C	0.40041	0.049108	0.027619	0.56242		0.45246	0.046709	0.026205	0.56102		0.044721	0.40088	0.111557
YDL145C	0.30923	0.014134	0.0070912	0.50171		0.3535	0.012501	0.0076068	0.60848		0.012567	0.30956	0.0405963
YDL146W	0.35899	0.034975	0.028168	0.80537		0.44451	0.032014	0.028717	0.89702		0.033594	0.35945	0.0934595
YDL148C	0.46771	0.032869	0.029617	0.90108		0.49654	0.032083	0.023528	0.73336		0.032435	0.4678	0.0693352
YDL149W	0.46191	0.043864	0.059866	1.3648		0.53941	0.042763	0.048718	1.1393		0.04657	0.46124	0.100967
YDL150W	0.40794	0.035972	0.069722	1.9382		0.44652	0.035804	0.051841	1.4479		0.041019	0.40773	0.100603
YDL153C	0.49653	0.045886	0.07208	1.5709		0.46506	0.046401	0.054504	1.1746		0.048564	0.49541	0.0980279
YDL154W	0.49025	0.080023	0.049217	0.61504		0.54329	0.071776	0.053659	0.74759		0.073745	0.49044	0.150365
YDL155W	0.37404	0.044368	0.061584	1.388		0.4472	0.041534	0.053936	1.2986		0.047418	0.37363	0.126912
YDL156W	0.38808	0.030627	0.012858	0.41981		0.46626	0.027795	0.015608	0.56153		0.027375	0.38844	0.0704742
YDL159W	0.3614	0.016991	0.010727	0.63135		0.42232	0.016059	0.011987	0.7464		0.01576	0.36155	0.0435901
YDL161W	0.42267	0.038112	0.024809	0.65096		0.5404	0.03451	0.019597	0.56787		0.036483	0.42341	0.0861647
YDL164C	0.41676	0.024003	0.026272	1.0945		0.47665	0.023331	0.024057	1.0311		0.02446	0.4167	0.0586993
YDL167C	0.34089	0.051471	0.066684	1.2956		0.37229	0.048437	0.057995	1.1973		0.054109	0.34057	0.158878
YDL168W	0.56131	0.021916	0.022212	1.0135		0.52451	0.020996	0.026898	1.2811		0.021996	0.56133	0.0391855
YDL169C	0.41119	0.09682	0.054525	0.56316		0.46236	0.086966	0.049976	0.57466		0.089895	0.41118	0.218627
YDL170W	0.28988	0.021066	0.018544	0.88028		0.42139	0.018377	0.016276	0.88571		0.020643	0.29006	0.071168
YDL171C	0.3658	0.0088234	0.0040879	0.4633		0.40398	0.0082125	0.0049226	0.5994		0.0077688	0.36605	0.0212233
YDL173W	0.45057	0.023645	0.078235	3.3087		0.4855	0.023952	0.061869	2.583		0.03147	0.44832	0.0701954
YDL174C	0.37866	0.024457	0.0082614	0.33779		0.46251	0.022451	0.0078851	0.35122		0.021232	0.37933	0.0559724
YDL175C	0.33003	0.029226	0.049407	1.6905		0.33797	0.030641	0.036774	1.2002		0.031928	0.33008	0.0967281
YDL176W	0.43977	0.031182	0.011644	0.37343		0.48974	0.028974	0.01305	0.4504		0.02717	0.44031	0.0617065
YDL178W	0.3594	0.021574	0.013818	0.64048		0.41097	0.02075	0.013367	0.6442		0.020033	0.35968	0.0556967
YDL179W	0.39347	0.086248	0.015787	0.18304		0.44556	0.07494	0.025365	0.33847		0.069645	0.39484	0.176388
YDL180W	0.24985	0.056986	0.037047	0.6501		0.32301	0.048984	0.037558	0.76675		0.052456	0.25053	0.20938
YDL183C	0.36521	0.058286	0.053159	0.91203		0.39517	0.054926	0.05397	0.9826		0.057396	0.36518	0.157172
YDL186W	0.44338	0.057841	0.031833	0.55036		0.57383	0.052271	0.026155	0.50037		0.053393	0.44363	0.120355
YDL188C	0.41489	0.010006	0.023919	2.3904		0.48102	0.010214	0.020153	1.9732		0.012131	0.41459	0.0292602
YDL189W	0.3367	0.080147	0.12869	1.6056		0.37868	0.076435	0.098903	1.2939		0.087389	0.33625	0.259893
YDL190C	0.38867	0.020105	0.01055	0.52476		0.47853	0.018762	0.011117	0.59254		0.018109	0.38914	0.046536
YDL193W	0.2631	0.023065	0.032037	1.389		0.3341	0.020594	0.028185	1.3686		0.02469	0.26294	0.0938997
YDL194W	0.41369	0.044224	0.033777	0.76377		0.42839	0.039651	0.03975	1.0025		0.041489	0.41385	0.100251
YDL195W	0.32489	0.036079	0.030571	0.84734		0.37779	0.031483	0.035677	1.1332		0.034861	0.32503	0.107255
YDL197C	0.46361	0.19117	0.15194	0.79482		0.61775	0.15513	0.11588	0.74698		0.18489	0.46444	0.398092
YDL199C	0.43458	0.032891	0.042163	1.2819		0.50023	0.028857	0.048284	1.6732		0.035152	0.43442	0.0809171
YDL201W	0.31766	0.011827	0.010985	0.92883		0.43765	0.010711	0.0086804	0.81042		0.011698	0.31768	0.0368232
YDL202W	0.36622	0.045953	0.076037	1.6547		0.47466	0.044072	0.063278	1.4358		0.050916	0.36511	0.139454
YDL203C	0.47887	0.046644	0.079187	1.6977		0.54423	0.044396	0.07794	1.7556		0.05306	0.47809	0.110983
YDL204W	0.37061	0.065032	0.030891	0.47501		0.47513	0.055739	0.029979	0.53784		0.057743	0.37245	0.155036
YDL206W	0.36388	0.064572	0.036255	0.56147		0.40007	0.053552	0.047014	0.87793		0.056752	0.36401	0.155908
YDL207W	0.3712	0.040124	0.048521	1.2093		0.4538	0.035291	0.048172	1.365		0.041575	0.37119	0.112005
YDL209C	0.47748	0.059128	0.083732	1.4161		0.49418	0.060426	0.066504	1.1006		0.063092	0.477	0.132268
YDL211C	0.40763	0.13015	0.064945	0.49899		0.42061	0.10898	0.080448	0.73817		0.1112	0.40873	0.272062
YDL212W	0.43827	0.031005	0.020139	0.64954		0.49152	0.028266	0.021402	0.75715		0.028597	0.43934	0.0650908
YDL214C	0.38008	0.093342	0.063812	0.68364		0.42659	0.08214	0.071821	0.87437		0.087108	0.38018	0.229123
YDL215C	0.41458	0.0079908	0.0025323	0.3169		0.50245	0.0078739	0.0033519	0.4257		0.0068893	0.41515	0.0165947
YDL216C	0.45847	0.061297	0.052936	0.8636		0.50031	0.057711	0.048019	0.83205		0.05985	0.45861	0.130503
YDL218W	0.40293	0.028903	0.036089	1.2486		0.44194	0.025152	0.041557	1.6522		0.03075	0.40286	0.0763292
YDL220C	0.37473	0.089613	0.10816	1.207		0.44261	0.083336	0.10389	1.2466		0.093148	0.37428	0.248873
YDL222C	0.3512	0.019685	0.011638	0.5912		0.42959	0.016565	0.01333	0.80475		0.017482	0.35138	0.0497524
YDL223C	0.67978	0.14625	0.12185	0.83317		0.63494	0.13563	0.097981	0.7224		0.14239	0.68035	0.209289
YDL224C	0.32128	0.049749	0.025742	0.51743		0.33526	0.044681	0.035363	0.79145		0.044379	0.32174	0.137934
YDL226C	0.4069	0.037064	0.012666	0.34174		0.44494	0.036269	0.01385	0.38187		0.033115	0.40762	0.0812399
YDL227C	0.44234	0.013463	0.029127	2.1636		0.45408	0.013824	0.03098	2.2411		0.016405	0.44237	0.0370843
YDL231C	0.36078	0.026036	0.025498	0.97936		0.45195	0.022716	0.027721	1.2204		0.025913	0.36079	0.0718229
YDL233W	0.34878	0.03423	0.032093	0.93755		0.38113	0.033536	0.031966	0.95318		0.033793	0.34886	0.0968669
YDL234C	0.32061	0.027325	0.01847	0.67594		0.44225	0.024311	0.021089	0.86749		0.025893	0.32093	0.0806811
YDL236W	0.49042	0.02586	0.0066267	0.25625		0.53425	0.023607	0.0075463	0.31967		0.021399	0.49104	0.0435789
YDL237W	0.34639	0.056279	0.04636	0.82376		0.41245	0.050839	0.05033	0.98999		0.054259	0.34685	0.156434
YDL238C	0.35099	0.060339	0.025054	0.41522		0.41646	0.052409	0.030135	0.575		0.053137	0.35153	0.151159
YDL239C	0.44019	0.09323	0.044939	0.48202		0.45907	0.086925	0.043484	0.50025		0.08582	0.44226	0.194049
YDL240W	0.39145	0.026996	0.012289	0.45524		0.46047	0.024415	0.015467	0.6335		0.024129	0.39188	0.0615724
YDL243C	0.63711	0.054636	0.031483	0.57624		0.60135	0.053725	0.042097	0.78357		0.049708	0.63764	0.0779562
YDL245C	0.61688	0.058672	0.036601	0.62382		0.72179	0.050647	0.045052	0.88953		0.05278	0.61686	0.0855624
YDL246C	0.40719	0.03684	0.021008	0.57025		0.43879	0.031953	0.023108	0.72317		0.032731	0.40723	0.0803747
YDR001C	0.32573	0.0045612	0.0031137	0.68265		0.36005	0.0042352	0.0030484	0.71978		0.0042767	0.32577	0.013128
YDR004W	0.4089	0.038688	0.036862	0.95279		0.43524	0.036594	0.039332	1.0748		0.03835	0.40894	0.093779
YDR006C	0.28099	0.022542	0.021239	0.94221		0.32785	0.019771	0.02383	1.2053		0.022265	0.28103	0.0792264
YDR007W	0.40033	0.044384	0.044937	1.0125		0.44602	0.040742	0.042308	1.0384		0.044521	0.40033	0.111211
YDR009W	0.40204	0.031931	0.016078	0.50354		0.4547	0.02851	0.017506	0.61401		0.028325	0.40239	0.0703919
YDR011W	0.36388	0.018677	0.0040306	0.21581		0.40878	0.016439	0.0051425	0.31283		0.015176	0.36476	0.0416054
YDR014W	0.47435	0.1176	0.10218	0.86892		0.50605	0.10396	0.10004	0.96228		0.11473	0.47461	0.241735
YDR017C	0.33281	0.048846	0.063077	1.2913		0.37515	0.046163	0.055659	1.2057		0.051175	0.33237	0.15397
YDR018C	0.3047	0.11055	0.039899	0.36092		0.39855	0.092079	0.042519	0.46176		0.094732	0.30734	0.308232
YDR019C	0.38255	0.038636	0.012669	0.3279		0.42667	0.036302	0.014625	0.40288		0.033285	0.38388	0.0867068
YDR021W	0.35948	0.012665	0.011632	0.91847		0.36595	0.011919	0.01186	0.99504		0.012463	0.35951	0.0346666
YDR022C	0.35909	0.076413	0.055554	0.72702		0.45031	0.066372	0.042072	0.63388		0.073307	0.35935	0.203999
YDR028C	0.46479	0.048396	0.044105	0.91134		0.45585	0.046946	0.039529	0.84199		0.047788	0.46487	0.102799
YDR030C	0.50552	0.065663	0.058046	0.88399		0.54898	0.060712	0.05505	0.90674		0.064374	0.50557	0.12733
YDR033W	0.16287	0.0080884	0.0049119	0.60728		0.18916	0.0068966	0.0059763	0.86655		0.0071549	0.16336	0.0437984
YDR034C	0.41556	0.027783	0.028201	1.015		0.4574	0.026309	0.027402	1.0415		0.027859	0.41552	0.0670461
YDR041W	0.3707	0.077264	0.027161	0.35154		0.43283	0.069352	0.034585	0.49868		0.06733	0.37166	0.18116
YDR042C	0.29477	0.17766	0.065748	0.37007		0.36322	0.13821	0.071551	0.51768		0.14767	0.30349	0.486573
YDR043C	0.37986	0.032866	0.058865	1.791		0.42549	0.031504	0.048465	1.5384		0.036494	0.37972	0.0961077
YDR044W	0.31834	0.001805	0.0070762	3.9204		0.3851	0.0016108	0.0070061	4.3493		0.0028782	0.31814	0.00904696
YDR046C	0.40013	0.01786	0.0026841	0.15028		0.47477	0.015184	0.0034307	0.22593		0.013615	0.40049	0.0339959
YDR049W	0.35361	0.080317	0.081845	1.019		0.40097	0.075921	0.070266	0.92552		0.08053	0.3536	0.227743
YDR051C	0.3077	0.0083223	0.017144	2.06		0.36766	0.008678	0.013193	1.5203		0.0097566	0.30778	0.0316999
YDR052C	0.33853	0.039663	0.059573	1.502		0.39675	0.036188	0.05325	1.4715		0.043192	0.33808	0.127757
YDR055W	0.33842	0.04254	0.014411	0.33876		0.40906	0.0299	0.023351	0.78097		0.032692	0.33888	0.0964707
YDR056C	0.39118	0.053405	0.06458	1.2093		0.42735	0.050076	0.06153	1.2287		0.055561	0.39085	0.142154
YDR060W	0.45602	0.038292	0.069485	1.8146		0.52528	0.036493	0.054383	1.4902		0.042993	0.45455	0.0945837
YDR061W	0.37393	0.045925	0.019641	0.42767		0.43816	0.043542	0.01883	0.43244		0.040985	0.37487	0.109331
YDR062W	0.40621	0.0052614	0.0033653	0.63962		0.41198	0.0048355	0.007901	1.634		0.0048099	0.40631	0.011838
YDR065W	0.4234	0.10942	0.028021	0.25608		0.48605	0.10008	0.029169	0.29145		0.096653	0.42592	0.226928
YDR066C	0.49786	0.12643	0.13743	1.087		0.51324	0.11604	0.1524	1.3134		0.12864	0.49776	0.258438
YDR068W	0.39849	0.10775	0.16955	1.5735		0.5228	0.095507	0.080968	0.84777		0.11391	0.39697	0.286949
YDR069C	0.33011	0.041801	0.023365	0.55897		0.40818	0.036254	0.029803	0.82206		0.037813	0.33143	0.11409
YDR072C	0.30115	0.037189	0.029062	0.78145		0.38937	0.031446	0.033491	1.065		0.035142	0.30144	0.11658
YDR076W	0.38099	0.059749	0.020829	0.34861		0.45259	0.053139	0.024578	0.46253		0.052256	0.38116	0.137097
YDR080W	0.39434	0.056608	0.029906	0.5283		0.42815	0.052127	0.032406	0.62167		0.051591	0.3952	0.130544
YDR082W	0.4455	0.11609	0.10627	0.91534		0.5533	0.10263	0.092202	0.8984		0.11437	0.44565	0.256636
YDR083W	0.33088	0.037582	0.051686	1.3753		0.37503	0.036799	0.033754	0.91726		0.039617	0.33094	0.119711
YDR085C	0.37408	0.11582	0.16497	1.4244		0.40211	0.10517	0.15312	1.4559		0.12433	0.37421	0.332247
YDR087C	0.31419	0.049709	0.04228	0.85056		0.41998	0.046919	0.027761	0.59168		0.048778	0.31428	0.155206
YDR088C	0.51102	0.065396	0.084057	1.2854		0.45933	0.068107	0.05659	0.8309		0.067283	0.51108	0.131649
YDR089W	0.44418	0.046507	0.03475	0.74718		0.50893	0.041994	0.036747	0.87506		0.04404	0.44497	0.098973
YDR090C	0.43898	0.035744	0.039918	1.1168		0.48264	0.032141	0.043233	1.3451		0.036896	0.43876	0.0840915
YDR093W	0.39787	0.026559	0.0093955	0.35376		0.47153	0.023845	0.010648	0.44654		0.022895	0.39847	0.0574573
YDR101C	0.37487	0.019844	0.02007	1.0114		0.37659	0.020741	0.023183	1.1177		0.0199	0.37486	0.0530865
YDR103W	0.4523	0.088068	0.072064	0.81827		0.45826	0.079993	0.080096	1.0013		0.08443	0.45252	0.186577
YDR104C	0.46884	0.068791	0.050707	0.73712		0.48683	0.068063	0.050786	0.74617		0.065457	0.46884	0.139615
YDR105C	0.40514	0.015984	0.0066677	0.41715		0.4515	0.01364	0.0086108	0.63129		0.013165	0.4052	0.0324901
YDR106W	0.41242	0.11707	0.097941	0.83663		0.48358	0.10281	0.084928	0.82609		0.11323	0.41252	0.274484
YDR107C	0.39108	0.051585	0.032011	0.62055		0.44101	0.042873	0.039766	0.92755		0.046263	0.39153	0.11816
YDR108W	0.43948	0.031887	0.02482	0.77839		0.54601	0.028958	0.025101	0.86683		0.030489	0.43976	0.069331
YDR109C	0.43638	0.1006	0.056933	0.56595		0.45298	0.091578	0.063741	0.69602		0.090965	0.43702	0.208148
YDR110W	0.53808	0.03999	0.032015	0.80057		0.50069	0.043059	0.030553	0.70956		0.038767	0.53828	0.0720201
YDR111C	0.4594	0.031404	0.0045923	0.14623		0.53906	0.029318	0.0047292	0.16131		0.025813	0.45999	0.0561164
YDR113C	0.44805	0.091198	0.061454	0.67385		0.51658	0.084319	0.046719	0.55407		0.087519	0.44814	0.195294
YDR116C	0.47616	0.024763	0.019299	0.77933		0.47371	0.024462	0.02088	0.85358		0.023348	0.47615	0.049035
YDR117C	0.38228	0.073119	0.064087	0.87648		0.4451	0.065124	0.063074	0.96852		0.07144	0.38231	0.186864
YDR118W	0.39488	0.089894	0.058399	0.64964		0.43984	0.08221	0.056061	0.68192		0.083735	0.39515	0.211907
YDR120C	0.45722	0.02148	0.013657	0.6358		0.52067	0.020546	0.012556	0.61113		0.020035	0.4574	0.0438019
YDR121W	0.48242	0.059585	0.06585	1.1051		0.52385	0.055712	0.045739	0.82099		0.060454	0.48234	0.125335
YDR122W	0.44487	0.041919	0.041702	0.99482		0.48563	0.039879	0.039969	1.0023		0.041879	0.44488	0.0941355
YDR123C	0.3428	0.062107	0.073971	1.191		0.42509	0.055788	0.069165	1.2398		0.064097	0.34259	0.187095
YDR124W	0.49801	0.10988	0.095322	0.86753		0.55108	0.10117	0.079345	0.78429		0.10733	0.49823	0.215423
YDR125C	0.4138	0.073768	0.054978	0.74529		0.48709	0.06673	0.055222	0.82754		0.070307	0.41409	0.169787
YDR126W	0.37878	0.044415	0.052847	1.1899		0.46018	0.042782	0.049699	1.1617		0.046081	0.37852	0.12174
YDR127W	0.3603	0.022977	0.013347	0.5809		0.39251	0.020339	0.016446	0.80855		0.020557	0.36052	0.0570204
YDR130C	0.54411	0.056746	0.026075	0.4595		0.57791	0.053243	0.024574	0.46154		0.051612	0.5447	0.0947531
YDR131C	0.53566	0.066889	0.050291	0.75185		0.60781	0.063642	0.050284	0.79011		0.063909	0.53657	0.119107
YDR132C	0.39984	0.067965	0.020209	0.29734		0.46819	0.059761	0.02266	0.37918		0.058484	0.4003	0.1461
YDR137W	0.39943	0.064966	0.044088	0.67864		0.42181	0.058705	0.051094	0.87035		0.060673	0.39964	0.151819
YDR138W	0.46777	0.099017	0.08074	0.81542		0.54499	0.085923	0.081038	0.94315		0.095869	0.46794	0.204875
YDR140W	0.40893	0.04514	0.022289	0.49377		0.45731	0.041939	0.020852	0.49721		0.040716	0.40944	0.0994431
YDR142C	0.44428	0.028909	0.025359	0.87719		0.4804	0.028116	0.026901	0.9568		0.028159	0.44444	0.0633584
YDR143C	0.36833	0.092776	0.072245	0.7787		0.38469	0.086264	0.064684	0.74984		0.088895	0.36852	0.241222
YDR144C	0.36254	0.073554	0.080053	1.0884		0.39932	0.062366	0.09122	1.4627		0.075278	0.36247	0.207681
YDR145W	0.46838	0.040004	0.058881	1.4719		0.5025	0.037175	0.044024	1.1842		0.042766	0.468	0.0913803
YDR146C	0.43691	0.06528	0.089406	1.3696		0.45317	0.064206	0.076018	1.184		0.069241	0.43656	0.158606
YDR147W	0.3919	0.11094	0.059826	0.53926		0.44445	0.099504	0.059714	0.60012		0.10158	0.39352	0.258132
YDR148C	0.44051	0.036365	0.056404	1.551		0.4731	0.031496	0.063903	2.0289		0.041415	0.44101	0.0939094
YDR151C	0.43618	0.084771	0.050382	0.59433		0.50959	0.075809	0.052733	0.6956		0.078724	0.43736	0.179998
YDR153C	0.37989	0.038131	0.0095663	0.25088		0.4953	0.033543	0.015826	0.47182		0.03387	0.38116	0.0888603
YDR158W	0.37973	0.0069379	0.005126	0.73883		0.43211	0.0060526	0.0059186	0.97786		0.0064789	0.37981	0.0170583
YDR161W	0.43825	0.031516	0.029101	0.92336		0.50386	0.028387	0.02703	0.95219		0.031096	0.4383	0.0709468
YDR162C	0.50815	0.074604	0.074713	1.0015		0.53712	0.064454	0.057829	0.89721		0.07462	0.50814	0.146849
YDR164C	0.40687	0.017284	0.016983	0.9826		0.50797	0.016771	0.012975	0.77364		0.017225	0.40689	0.0423333
YDR165W	0.44643	0.072945	0.091297	1.2516		0.49469	0.066366	0.087955	1.3253		0.076729	0.44605	0.172019
YDR166C	0.38888	0.035269	0.014167	0.40167		0.50021	0.029985	0.016614	0.55406		0.031197	0.38993	0.0800067
YDR167W	0.36552	0.029446	0.014326	0.48653		0.3973	0.028115	0.012117	0.43097		0.027034	0.36603	0.0738573
YDR168W	0.39922	0.035917	0.022103	0.61539		0.47298	0.034605	0.016769	0.48459		0.034122	0.4006	0.0851772
YDR169C	0.43654	0.036794	0.040121	1.0904		0.48309	0.033828	0.039923	1.1802		0.037482	0.43647	0.0858753
YDR170C	0.42101	0.026015	0.026423	1.0157		0.49252	0.02349	0.029345	1.2492		0.026098	0.421	0.0619905
YDR171W	0.46356	0.068149	0.031947	0.46878		0.58215	0.06237	0.021139	0.33893		0.063323	0.46411	0.13644
YDR172W	0.31198	0.019054	0.013646	0.71616		0.34647	0.018096	0.011373	0.62846		0.018238	0.31233	0.0583934
YDR173C	0.42756	0.057932	0.067399	1.1634		0.47159	0.057384	0.049518	0.86292		0.059372	0.42745	0.138898
YDR175C	0.50187	0.053085	0.050153	0.94477		0.52364	0.053945	0.041466	0.76868		0.052596	0.50204	0.104765
YDR176W	0.39423	0.039692	0.040704	1.0255		0.42223	0.037903	0.033084	0.87287		0.039839	0.3942	0.101063
YDR179W-A	0.4236	0.09812	0.079511	0.81035		0.5019	0.08381	0.089011	1.062		0.093956	0.42418	0.2215
YDR180W	0.40588	0.067564	0.036319	0.53755		0.49074	0.058854	0.040226	0.68348		0.061133	0.40699	0.150208
YDR181C	0.37463	0.096741	0.10479	1.0832		0.39277	0.088517	0.092839	1.0488		0.098189	0.37441	0.26225
YDR182W	0.38553	0.073882	0.053283	0.7212		0.4236	0.068062	0.055213	0.81121		0.069813	0.38549	0.181102
YDR186C	0.37828	0.033465	0.038852	1.161		0.49497	0.03001	0.037185	1.2391		0.034367	0.37813	0.0908867
YDR189W	0.42439	0.014736	0.0069484	0.47152		0.53435	0.012752	0.0071131	0.55781		0.013091	0.42486	0.0308125
YDR190C	0.35533	0.0027061	0.0085464	3.1581		0.38049	0.0036005	0.009202	2.5557		0.0041122	0.35535	0.0115723
YDR191W	0.38032	0.02779	0.028779	1.0356		0.44063	0.027283	0.027372	1.0033		0.027984	0.38029	0.0735859
YDR194C	0.49537	0.042277	0.028569	0.67576		0.51969	0.040128	0.030524	0.76067		0.039642	0.4957	0.0799718
YDR195W	0.28329	0.03674	0.062196	1.6929		0.35638	0.033687	0.060014	1.7815		0.041605	0.28249	0.14728
YDR196C	0.42404	0.035653	0.021978	0.61643		0.45732	0.034097	0.022292	0.65378		0.033206	0.42347	0.0784141
YDR197W	0.46201	0.073996	0.060501	0.81762		0.52152	0.067775	0.062981	0.92927		0.071404	0.46157	0.154698
YDR198C	0.31422	0.10169	0.033839	0.33275		0.398	0.086269	0.03853	0.44662		0.087979	0.31593	0.278476
YDR200C	0.43382	0.054403	0.081985	1.507		0.42946	0.050223	0.077612	1.5454		0.059422	0.43358	0.13705
YDR204W	0.38527	0.041907	0.0076731	0.1831		0.45179	0.040365	0.014941	0.37015		0.035323	0.38602	0.0915056
YDR205W	0.41304	0.075231	0.028327	0.37653		0.49767	0.060528	0.040341	0.66649		0.061857	0.41416	0.149355
YDR206W	0.38921	0.089335	0.087823	0.98308		0.45513	0.078795	0.086501	1.0978		0.089026	0.38925	0.228712
YDR207C	0.27863	0.048761	0.066445	1.3627		0.34156	0.045404	0.051715	1.139		0.051841	0.27837	0.186231
YDR208W	0.37856	0.026219	0.015746	0.60056		0.4308	0.024391	0.019666	0.80626		0.024254	0.37901	0.063993
YDR211W	0.39082	0.024619	0.0036439	0.14801		0.44504	0.023569	0.0048788	0.207		0.02067	0.3919	0.052743
YDR212W	0.33645	0.0033567	0.0030874	0.91978		0.34325	0.0029408	0.0038689	1.3156		0.003285	0.33645	0.00976371
YDR213W	0.38937	0.025251	0.022599	0.89497		0.45883	0.023825	0.020963	0.87988		0.024752	0.38947	0.063553
YDR214W	0.41184	0.033418	0.054174	1.6211		0.51277	0.03194	0.049401	1.5467		0.037622	0.41078	0.0915867
YDR216W	0.46949	0.053181	0.040759	0.76642		0.54114	0.048218	0.045359	0.94071		0.050745	0.47022	0.107918
YDR217C	0.46688	0.097198	0.12924	1.3297		0.49272	0.088904	0.11592	1.3039		0.10295	0.46658	0.220648
YDR218C	0.53827	0.056125	0.039516	0.70407		0.57195	0.053978	0.035597	0.65946		0.053388	0.53847	0.0991476
YDR219C	0.43028	0.075113	0.049787	0.66283		0.42248	0.073185	0.047632	0.65085		0.070453	0.43072	0.16357
YDR222W	0.4316	0.03021	0.0061103	0.20226		0.53059	0.026477	0.010307	0.38928		0.025331	0.43233	0.0585918
YDR223W	0.43093	0.15217	0.17832	1.1719		0.44731	0.14266	0.14789	1.0367		0.15696	0.43081	0.364337
YDR227W	0.41829	0.20376	0.17454	0.85658		0.41506	0.17914	0.14966	0.83543		0.19806	0.41934	0.472314
YDR228C	0.35314	0.035068	0.039354	1.1222		0.44729	0.030881	0.036089	1.1687		0.035748	0.35285	0.101312
YDR229W	0.41325	0.034127	0.037606	1.1019		0.52137	0.031274	0.032015	1.0237		0.034667	0.41318	0.0839029
YDR231C	0.30749	0.027366	0.034186	1.2492		0.39955	0.02513	0.030804	1.2258		0.028328	0.30753	0.0921146
YDR233C	0.24185	0.027167	0.024807	0.91313		0.33778	0.020287	0.030651	1.5108		0.026484	0.242	0.109438
YDR234W	0.29886	0.02436	0.0033538	0.13768		0.37138	0.020588	0.0050409	0.24484		0.019433	0.2993	0.0649282
YDR235W	0.36255	0.028041	0.026077	0.92995		0.48207	0.024956	0.02943	1.1793		0.027673	0.36271	0.0762951
YDR236C	0.39256	0.063897	0.033088	0.51784		0.43752	0.053887	0.036675	0.68058		0.056686	0.39283	0.144302
YDR237W	0.38305	0.019957	0.025173	1.2614		0.47235	0.018486	0.022673	1.2265		0.020983	0.38289	0.0548016
YDR238C	0.29122	0.015776	0.0067971	0.43086		0.34978	0.013703	0.0073076	0.53328		0.013807	0.29168	0.0473361
YDR239C	0.39452	0.085808	0.14983	1.7461		0.42676	0.081879	0.12126	1.4809		0.097264	0.39372	0.247039
YDR240C	0.37531	0.087878	0.05918	0.67344		0.41859	0.07778	0.063902	0.82158		0.082226	0.37557	0.218937
YDR242W	0.32615	0.04969	0.018506	0.37242		0.37991	0.042861	0.023802	0.55534		0.042356	0.32659	0.129692
YDR243C	0.57745	0.070494	0.050444	0.71557		0.59807	0.062829	0.055364	0.88118		0.066447	0.5772	0.11512
YDR244W	0.45083	0.058852	0.064953	1.1037		0.4963	0.058009	0.049547	0.85413		0.059803	0.45066	0.132701
YDR245W	0.38157	0.022007	0.025093	1.1402		0.48702	0.021383	0.020181	0.94377		0.022591	0.38155	0.0592085
YDR247W	0.41805	0.064525	0.042735	0.6623		0.51385	0.058109	0.045159	0.77714		0.060475	0.41846	0.144518
YDR249C	0.3276	0.11372	0.049711	0.43715		0.40907	0.095202	0.060114	0.63143		0.099426	0.33012	0.301181
YDR251W	0.34836	0.071441	0.073552	1.0296		0.41081	0.062612	0.071319	1.1391		0.071869	0.3483	0.206342
YDR254W	0.4466	0.054625	0.032527	0.59545		0.45216	0.055356	0.02812	0.50799		0.050444	0.4473	0.112774
YDR256C	0.34247	0.014217	0.0050397	0.35449		0.37886	0.01341	0.0068601	0.51155		0.01257	0.34273	0.0366761
YDR259C	0.48788	0.055922	0.081241	1.4528		0.48695	0.054828	0.065482	1.1943		0.059893	0.4879	0.122757
YDR261C	0.38202	0.054959	0.021309	0.38772		0.46459	0.047027	0.02416	0.51373		0.047633	0.38347	0.124216
YDR262W	0.46066	0.0837	0.10192	1.2177		0.56255	0.076107	0.088473	1.1625		0.087307	0.46008	0.189765
YDR263C	0.38714	0.078001	0.066198	0.84868		0.39122	0.073013	0.063558	0.8705		0.075657	0.3875	0.195244
YDR265W	0.30356	0.091996	0.10447	1.1356		0.38208	0.081451	0.094299	1.1577		0.09427	0.3035	0.31061
YDR266C	0.37635	0.037839	0.021907	0.57895		0.42225	0.035651	0.0252	0.70688		0.035112	0.37679	0.0931872
YDR267C	0.34358	0.016382	0.01364	0.83259		0.39478	0.014446	0.014481	1.0024		0.0158	0.34367	0.0459743
YDR268W	0.37062	0.030345	0.041358	1.3629		0.42309	0.028422	0.03976	1.3989		0.032364	0.37056	0.0873381
YDR270W	0.4232	0.054831	0.043962	0.80178		0.44271	0.048246	0.051025	1.0576		0.052005	0.42325	0.122871
YDR272W	0.39236	0.042426	0.021232	0.50046		0.4254	0.041405	0.022515	0.54376		0.038994	0.39247	0.0993554
YDR273W	0.44194	0.18883	0.090132	0.47731		0.48601	0.16433	0.082475	0.50188		0.16939	0.44268	0.382647
YDR275W	0.43324	0.061284	0.078679	1.2839		0.50494	0.05673	0.077814	1.3717		0.064973	0.43234	0.150282
YDR277C	0.37145	0.010088	0.016371	1.6228		0.4863	0.0092864	0.015376	1.6557		0.011405	0.37134	0.0307131
YDR279W	0.42969	0.10885	0.051639	0.47439		0.45578	0.098281	0.050641	0.51527		0.096881	0.43031	0.225142
YDR280W	0.45669	0.0095887	0.0071975	0.75062		0.5019	0.0087851	0.0074545	0.84854		0.0090859	0.45668	0.0198956
YDR282C	0.36602	0.10674	0.08726	0.81752		0.40405	0.10005	0.080992	0.80954		0.10298	0.36674	0.280798
YDR284C	0.35513	0.036539	0.037369	1.0227		0.44345	0.033686	0.038237	1.1351		0.036735	0.3551	0.10345
YDR285W	0.48454	0.077057	0.078386	1.0172		0.49609	0.071124	0.066515	0.9352		0.077241	0.48451	0.159421
YDR287W	0.35372	0.050828	0.0086908	0.17098		0.37177	0.04658	0.011139	0.23914		0.041419	0.35413	0.11696
YDR288W	0.30204	0.092718	0.057337	0.6184		0.35525	0.081695	0.052543	0.64317		0.085806	0.3024	0.28375
YDR289C	0.4289	0.041359	0.079922	1.9324		0.43252	0.040917	0.058704	1.4347		0.04566	0.43079	0.105991
YDR291W	0.41053	0.036766	0.020155	0.54819		0.43801	0.034061	0.022752	0.66799		0.033568	0.4107	0.0817336
YDR292C	0.39662	0.029827	0.035904	1.2037		0.41952	0.028278	0.035444	1.2534		0.030999	0.39644	0.0781934
YDR293C	0.45614	0.017518	0.010426	0.59513		0.50973	0.016427	0.010472	0.63749		0.01616	0.45636	0.0354106
YDR294C	0.34951	0.034028	0.027003	0.79356		0.42753	0.029796	0.029199	0.97994		0.03244	0.34966	0.0927758
YDR295C	0.44423	0.067038	0.053554	0.79886		0.52666	0.06104	0.050134	0.82133		0.064813	0.44484	0.1457
YDR296W	0.41497	0.034417	0.059265	1.722		0.57147	0.033163	0.036261	1.0934		0.037634	0.4146	0.0907718
YDR297W	0.34802	0.018162	0.010224	0.56294		0.46654	0.014943	0.013772	0.92166		0.016572	0.34869	0.0475265
YDR299W	0.41406	0.050842	0.048983	0.96343		0.47329	0.04718	0.036332	0.77008		0.050604	0.41415	0.122188
YDR301W	0.40723	0.019271	0.010908	0.56603		0.45842	0.018043	0.01118	0.6196		0.017504	0.40767	0.0429367
YDR302W	0.30163	0.016747	0.0081278	0.48532		0.34623	0.015261	0.0092838	0.60833		0.014286	0.30279	0.0471812
YDR304C	0.43313	0.036247	0.020833	0.57475		0.48355	0.033499	0.030073	0.89774		0.033191	0.43398	0.0764805
YDR306C	0.28236	0.048619	0.031179	0.6413		0.35805	0.040902	0.038981	0.95302		0.04472	0.28283	0.158116
YDR307W	0.36757	0.084016	0.051877	0.61747		0.43344	0.07209	0.059761	0.82898		0.076182	0.36884	0.206545
YDR309C	0.33286	0.051004	0.04278	0.83877		0.37802	0.048647	0.039711	0.81632		0.04951	0.33313	0.148621
YDR310C	0.3955	0.056421	0.065261	1.1567		0.45299	0.051213	0.062083	1.2123		0.058052	0.39537	0.14683
YDR311W	0.41975	0.016063	0.018742	1.1668		0.53416	0.015163	0.016391	1.081		0.016498	0.41962	0.0393165
YDR313C	0.35208	0.053838	0.06817	1.2662		0.44958	0.050399	0.054126	1.074		0.056018	0.35188	0.159196
YDR314C	0.44876	0.093568	0.062329	0.66614		0.53225	0.085374	0.056057	0.65661		0.088879	0.44923	0.197847
YDR315C	0.37509	0.088631	0.074924	0.84535		0.43628	0.080514	0.075483	0.93752		0.086259	0.37582	0.229522
YDR316W	0.45665	0.047776	0.062196	1.3018		0.48933	0.047686	0.047245	0.99076		0.0497	0.4566	0.108848
YDR317W	0.52274	0.073834	0.068612	0.92927		0.51777	0.069799	0.06414	0.91893		0.07272	0.5229	0.139071
YDR319C	0.35927	0.048497	0.0071351	0.14712		0.42913	0.040617	0.0074117	0.18248		0.037944	0.36021	0.105339
YDR320C	0.43383	0.11938	0.11044	0.92508		0.50056	0.10581	0.1003	0.94798		0.11769	0.43396	0.2712
YDR321W	0.34701	0.019181	0.0051989	0.27104		0.35929	0.018801	0.0056837	0.30231		0.015881	0.34779	0.0456626
YDR324C	0.38231	0.030089	0.023945	0.79581		0.43546	0.027384	0.025398	0.92749		0.028814	0.38249	0.0753327
YDR325W	0.45961	0.048932	0.053265	1.0886		0.51714	0.044812	0.056935	1.2706		0.049731	0.45947	0.108236
YDR326C	0.45594	0.036684	0.024292	0.66221		0.46744	0.034632	0.025683	0.74159		0.034254	0.45635	0.0750608
YDR329C	0.40375	0.042133	0.056925	1.3511		0.53058	0.038168	0.052547	1.3767		0.044854	0.40308	0.111278
YDR331W	0.35738	0.036309	0.032508	0.8953		0.43525	0.033239	0.034028	1.0237		0.035576	0.35759	0.0994882
YDR332W	0.3579	0.047002	0.031207	0.66394		0.36907	0.044324	0.032966	0.74375		0.043716	0.35842	0.121969
YDR333C	0.48498	0.043401	0.049616	1.1432		0.55687	0.041829	0.045417	1.0858		0.044444	0.48456	0.0917203
YDR334W	0.44647	0.044369	0.032191	0.72552		0.49971	0.043236	0.028425	0.65744		0.042508	0.44686	0.095126
YDR336W	0.30189	0.1213	0.051159	0.42176		0.3335	0.10644	0.054563	0.51263		0.106	0.30433	0.348306
YDR337W	0.41948	0.030264	0.010198	0.33698		0.46474	0.027178	0.012174	0.44792		0.026508	0.41962	0.0631714
YDR346C	0.36407	0.016186	0.0054724	0.33809		0.39964	0.015852	0.0048226	0.30422		0.0143	0.36507	0.0391706
YDR347W	0.44694	0.030766	0.024556	0.79816		0.51152	0.028148	0.028501	1.0126		0.029628	0.44707	0.0662715
YDR348C	0.3377	0.048146	0.04772	0.99115		0.34912	0.047843	0.0419	0.87578		0.048067	0.3377	0.142336
YDR349C	0.4003	0.050173	0.029555	0.58907		0.43591	0.043815	0.034162	0.77968		0.044199	0.40066	0.110315
YDR350C	0.39279	0.095281	0.097469	1.023		0.47732	0.084144	0.097345	1.1569		0.095693	0.39274	0.243655
YDR351W	0.41414	0.059937	0.072051	1.2021		0.4773	0.055255	0.068776	1.2447		0.062169	0.41393	0.150192
YDR352W	0.35072	0.032796	0.038133	1.1627		0.44345	0.027598	0.042731	1.5483		0.034168	0.35063	0.0974475
YDR354W	0.35427	0.050697	0.029334	0.57862		0.41309	0.045349	0.033454	0.7377		0.045652	0.35481	0.128666
YDR356W	0.51149	0.057115	0.098044	1.7166		0.52549	0.056133	0.062916	1.1208		0.061538	0.51091	0.120448
YDR358W	0.37295	0.087971	0.068732	0.7813		0.42007	0.080741	0.070118	0.86843		0.08461	0.37321	0.226709
YDR359C	0.42608	0.080547	0.097991	1.2166		0.47854	0.074088	0.089455	1.2074		0.083607	0.42581	0.196348
YDR361C	0.30032	0.027657	0.044816	1.6204		0.34149	0.028362	0.034409	1.2132		0.030291	0.29931	0.101203
YDR362C	0.45241	0.058051	0.044483	0.76628		0.46507	0.05643	0.04468	0.79178		0.055139	0.4524	0.121881
YDR363W	0.40458	0.086502	0.068208	0.78851		0.42696	0.080738	0.058456	0.72402		0.083697	0.40505	0.206634
YDR364C	0.44009	0.046561	0.055941	1.2014		0.44053	0.046564	0.050929	1.0938		0.048125	0.44003	0.109368
YDR365C	0.42654	0.041033	0.06696	1.6319		0.45691	0.039829	0.042185	1.0591		0.04401	0.4263	0.103237
YDR367W	0.27028	0.029712	0.022777	0.7666		0.33213	0.025038	0.026982	1.0776		0.028049	0.27094	0.103525
YDR368W	0.57515	0.026011	0.0061005	0.23454		0.59814	0.022732	0.0072037	0.31689		0.021086	0.57515	0.0366617
YDR369C	0.4489	0.19507	0.12686	0.65029		0.44813	0.17374	0.12884	0.74158		0.18087	0.45031	0.401657
YDR370C	0.27143	0.082013	0.071635	0.87346		0.31375	0.073316	0.071679	0.97767		0.079956	0.27153	0.294465
YDR371W	0.41834	0.056309	0.051779	0.91956		0.45442	0.056211	0.044521	0.79203		0.055541	0.41851	0.132711
YDR372C	0.30014	0.013348	0.0083132	0.6228		0.35298	0.011428	0.010319	0.90295		0.012319	0.30031	0.0410209
YDR374C	0.44728	0.07199	0.04408	0.6123		0.5425	0.059705	0.05005	0.83828		0.066434	0.4472	0.148555
YDR375C	0.4427	0.016777	0.017582	1.048		0.49715	0.015621	0.017864	1.1436		0.016966	0.44263	0.03833
YDR379W	0.41643	0.057105	0.06455	1.1304		0.46157	0.055109	0.059688	1.0831		0.058464	0.41621	0.140468
YDR380W	0.3623	0.051367	0.015496	0.30167		0.40583	0.045252	0.018939	0.41853		0.043801	0.36318	0.120604
YDR383C	0.4371	0.060801	0.069313	1.14		0.50458	0.056947	0.059258	1.0406		0.062098	0.43704	0.142088
YDR384C	0.42172	0.015026	0.0097799	0.65084		0.48443	0.013111	0.011742	0.89555		0.013642	0.4221	0.0323194
YDR386W	0.51025	0.058363	0.039582	0.67821		0.53966	0.055005	0.03567	0.6485		0.054882	0.51073	0.107458
YDR387C	0.37573	0.042329	0.012436	0.2938		0.40386	0.034087	0.021881	0.64193		0.032564	0.37545	0.0867333
YDR388W	0.31696	0.010705	0.020792	1.9422		0.39879	0.0092805	0.019568	2.1085		0.012787	0.31679	0.0403643
YDR389W	0.34433	0.026629	0.011127	0.41787		0.38403	0.025067	0.010566	0.42149		0.023636	0.34453	0.0686036
YDR390C	0.3916	0.062897	0.074111	1.1783		0.43443	0.055105	0.081513	1.4792		0.065208	0.39139	0.166606
YDR391C	0.47587	0.069585	0.077774	1.1177		0.52618	0.065367	0.07333	1.1218		0.070975	0.47566	0.149214
YDR392W	0.48024	0.0016505	0.019415	11.763		0.57779	0.0015053	0.015243	10.126		0.0042367	0.48018	0.00882315
YDR393W	0.27022	0.071079	0.049763	0.70011		0.35975	0.061019	0.043285	0.70937		0.067158	0.27061	0.248173
YDR394W	0.23658	0.0028135	0.016035	5.6992		0.27374	0.0025273	0.016297	6.4485		0.0055763	0.23616	0.0236124
YDR395W	0.34216	0.015384	0.0049793	0.32367		0.44336	0.013629	0.0050032	0.36709		0.013241	0.34319	0.0385821
YDR398W	0.34697	0.033933	0.015803	0.4657		0.421	0.030308	0.015667	0.51692		0.030358	0.34799	0.0872381
YDR399W	0.33586	0.0072831	0.016037	2.202		0.45739	0.0058535	0.016641	2.843		0.0090156	0.33548	0.0268737
YDR400W	0.38743	0.031022	0.012535	0.40408		0.40733	0.028592	0.013517	0.47275		0.027023	0.38773	0.0696954
YDR402C	0.50331	0.044117	0.035088	0.79532		0.54795	0.042349	0.041453	0.97884		0.042201	0.50353	0.0838103
YDR403W	0.37116	0.033088	0.012861	0.38868		0.40328	0.030442	0.014764	0.48497		0.028965	0.37202	0.0778587
YDR405W	0.38918	0.047729	0.014849	0.31111		0.47105	0.043906	0.019081	0.43458		0.042784	0.38923	0.10992
YDR406W	0.39618	0.017682	0.0053795	0.30424		0.46379	0.0159	0.0071709	0.45099		0.014863	0.39671	0.0374657
YDR408C	0.33642	0.017669	0.035341	2.0002		0.43802	0.014946	0.035787	2.3944		0.021242	0.33597	0.0632259
YDR409W	0.46992	0.090267	0.066268	0.73413		0.47315	0.086628	0.067501	0.77921		0.085819	0.47014	0.182539
YDR410C	0.54042	0.044276	0.031877	0.71996		0.62011	0.039118	0.033681	0.861		0.041631	0.54037	0.0770417
YDR411C	0.3952	0.064345	0.044633	0.69365		0.44842	0.05507	0.0526	0.95514		0.058916	0.39529	0.149045
YDR412W	0.39011	0.027859	0.020984	0.75321		0.44326	0.027511	0.012101	0.43987		0.027215	0.39012	0.0697606
YDR414C	0.38786	0.075048	0.055471	0.73914		0.50488	0.062599	0.055887	0.89277		0.070274	0.38856	0.180858
YDR415C	0.46065	0.051525	0.053056	1.0297		0.51137	0.047394	0.054812	1.1565		0.051844	0.46061	0.112555
YDR416W	0.39371	0.09377	0.069989	0.74638		0.44625	0.086967	0.06533	0.75121		0.089324	0.39421	0.22659
YDR419W	0.44966	0.053491	0.034897	0.65238		0.51845	0.048522	0.033879	0.69821		0.049868	0.44985	0.110855
YDR420W	0.45887	0.19337	0.15716	0.81275		0.46459	0.15792	0.17934	1.1356		0.18307	0.45861	0.399184
YDR421W	0.42309	0.060935	0.039413	0.6468		0.46622	0.056615	0.041359	0.73053		0.056807	0.42322	0.134226
YDR422C	0.34891	0.057091	0.065439	1.1462		0.38015	0.054244	0.060766	1.1202		0.058632	0.34864	0.168173
YDR423C	0.47187	0.19286	0.25379	1.3159		0.51738	0.17562	0.21974	1.2512		0.20426	0.46969	0.434883
YDR425W	0.36389	0.048405	0.014147	0.29226		0.47231	0.039634	0.017734	0.44745		0.040472	0.36541	0.110758
YDR427W	0.34218	0.016077	0.0068325	0.42499		0.43063	0.01376	0.0095159	0.69154		0.014266	0.34335	0.0415494
YDR428C	0.28653	0.060721	0.066537	1.0958		0.34805	0.053705	0.065987	1.2287		0.06176	0.28631	0.21571
YDR429C	0.21526	0.012039	0.033276	2.7641		0.20998	0.011952	0.031335	2.6218		0.016215	0.2151	0.0753835
YDR430C	0.44915	0.040545	0.017359	0.42814		0.50345	0.038079	0.017615	0.46257		0.036025	0.45008	0.0800413
YDR432W	0.29857	0.013877	0.02379	1.7144		0.30064	0.014355	0.019597	1.3651		0.015754	0.29854	0.0527701
YDR434W	0.40982	0.021443	0.0079104	0.3689		0.45972	0.020947	0.0067543	0.32244		0.018496	0.41116	0.0449849
YDR435C	0.39922	0.063786	0.048368	0.75828		0.50906	0.054885	0.052102	0.9493		0.060667	0.39979	0.151747
YDR436W	0.36745	0.029388	0.019873	0.67625		0.44176	0.027524	0.019693	0.7155		0.02741	0.3676	0.0745647
YDR438W	0.30477	0.1008	0.035962	0.35677		0.34761	0.07422	0.056956	0.7674		0.078879	0.30615	0.257648
YDR439W	0.38487	0.086829	0.097611	1.1242		0.4173	0.07909	0.090275	1.1414		0.088748	0.38452	0.230802
YDR440W	0.40696	0.06924	0.096287	1.3906		0.44279	0.06673	0.084161	1.2612		0.07427	0.40588	0.182985
YDR443C	0.4065	0.026075	0.026055	0.99922		0.49395	0.024554	0.025055	1.0204		0.026071	0.4065	0.0641353
YDR444W	0.38438	0.043339	0.064273	1.483		0.43605	0.040658	0.054097	1.3306		0.046965	0.38427	0.122219
YDR446W	0.35163	0.08682	0.042967	0.4949		0.36445	0.075755	0.045203	0.5967		0.079286	0.35254	0.224899
YDR449C	0.34884	0.033177	0.029705	0.89534		0.50442	0.02981	0.019881	0.66693		0.032678	0.34895	0.0936467
YDR451C	0.39848	0.057152	0.063562	1.1122		0.48435	0.051657	0.060241	1.1662		0.058417	0.39859	0.146559
YDR452W	0.35186	0.055433	0.01923	0.3469		0.42618	0.050659	0.01832	0.36163		0.049549	0.35242	0.140596
YDR456W	0.39106	0.020718	0.0028698	0.13852		0.43903	0.016646	0.0067074	0.40295		0.0158	0.39169	0.040338
YDR458C	0.52674	0.10565	0.1339	1.2674		0.49159	0.10076	0.11353	1.1267		0.11017	0.52673	0.209158
YDR459C	0.32451	0.070384	0.041014	0.58271		0.38586	0.061083	0.043786	0.71683		0.063258	0.32515	0.19455
YDR463W	0.45933	0.047168	0.04163	0.88258		0.55952	0.044073	0.039003	0.88496		0.046164	0.45945	0.100477
YDR464W	0.49063	0.078118	0.089054	1.14		0.5085	0.074342	0.067076	0.90227		0.079769	0.49044	0.162648
YDR465C	0.32116	0.0495	0.020103	0.40611		0.38301	0.045345	0.025242	0.55667		0.044513	0.32274	0.137922
YDR466W	0.33862	0.05928	0.089164	1.5041		0.37243	0.055521	0.083778	1.5089		0.065502	0.33795	0.193822
YDR468C	0.45396	0.027323	0.043506	1.5923		0.57057	0.025591	0.025104	0.98094		0.029345	0.45365	0.0646864
YDR470C	0.3655	0.043418	0.028638	0.65959		0.44926	0.037477	0.030754	0.8206		0.040309	0.36564	0.110242
YDR472W	0.52541	0.043819	0.01558	0.35556		0.59142	0.037747	0.020897	0.5536		0.037172	0.52568	0.0707122
YDR473C	0.45144	0.067801	0.10178	1.5011		0.50293	0.065492	0.067638	1.0328		0.071702	0.45151	0.158805
YDR477W	0.34634	0.010859	0.010364	0.95433		0.40456	0.010183	0.0096705	0.94964		0.010779	0.34637	0.0311199
YDR478W	0.4511	0.095946	0.15717	1.6381		0.54241	0.086737	0.10331	1.1911		0.10399	0.45237	0.229878
YDR479C	0.37707	0.037712	0.041098	1.0898		0.44473	0.035449	0.043479	1.2265		0.038393	0.37704	0.101827
YDR480W	0.28686	0.084282	0.16546	1.9631		0.32645	0.08078	0.12867	1.5928		0.095619	0.28865	0.331263
YDR481C	0.37227	0.035836	0.030204	0.84282		0.45969	0.031698	0.031081	0.98053		0.034609	0.3728	0.0928353
YDR483W	0.34461	0.06095	0.015273	0.25058		0.41917	0.054876	0.019927	0.36312		0.052621	0.34798	0.151218
YDR484W	0.4622	0.03936	0.015875	0.40332		0.5017	0.037882	0.015649	0.41311		0.034948	0.46409	0.0753044
YDR485C	0.4772	0.092428	0.1348	1.4584		0.49532	0.08665	0.10553	1.2179		0.098686	0.47671	0.207015
YDR488C	0.43178	0.10794	0.044119	0.40874		0.51166	0.098423	0.042939	0.43627		0.097046	0.43253	0.224368
YDR489W	0.39649	0.026163	0.030843	1.1789		0.4629	0.026163	0.02843	1.0866		0.026895	0.39622	0.067879
YDR490C	0.41741	0.072028	0.070772	0.98256		0.51076	0.06512	0.063738	0.97877		0.071787	0.41743	0.171974
YDR492W	0.27306	0.01862	0.0058862	0.31613		0.35573	0.015604	0.0062592	0.40113		0.015287	0.27389	0.0558144
YDR494W	0.34887	0.061382	0.092379	1.505		0.38737	0.058994	0.069164	1.1724		0.066189	0.34853	0.189909
YDR495C	0.42118	0.08427	0.050219	0.59592		0.46807	0.076012	0.047549	0.62555		0.078109	0.42228	0.18497
YDR496C	0.3795	0.031544	0.017845	0.56571		0.4136	0.029726	0.018913	0.63624		0.029155	0.38028	0.0766672
YDR497C	0.36917	0.018962	0.0059973	0.31629		0.42739	0.016103	0.0085886	0.53334		0.015026	0.36951	0.0406647
YDR498C	0.32762	0.072322	0.050922	0.7041		0.46757	0.058008	0.046319	0.79848		0.067969	0.32811	0.207153
YDR499W	0.39776	0.041448	0.042237	1.019		0.46227	0.0366	0.043869	1.1986		0.041602	0.39774	0.104596
YDR501W	0.35703	0.095903	0.08462	0.88235		0.40461	0.083964	0.088029	1.0484		0.09344	0.35719	0.261597
YDR503C	0.42418	0.029824	0.024732	0.82927		0.55025	0.026306	0.025747	0.97875		0.028713	0.42411	0.0677018
YDR505C	0.43366	0.048727	0.037091	0.76119		0.51696	0.04331	0.037043	0.85531		0.046718	0.43419	0.107598
YDR506C	0.29241	0.11302	0.084519	0.7478		0.32239	0.10341	0.08336	0.80611		0.10763	0.29323	0.36705
YDR507C	0.45711	0.036647	0.019697	0.53748		0.4738	0.036041	0.019511	0.54134		0.033635	0.45734	0.0735448
YDR508C	0.40802	0.022104	0.013262	0.59998		0.44162	0.019901	0.015304	0.76897		0.019834	0.40835	0.0485711
YDR514C	0.36942	0.041585	0.050386	1.2116		0.44358	0.040609	0.037912	0.93358		0.042994	0.36939	0.116392
YDR515W	0.38883	0.10358	0.1336	1.2899		0.42516	0.093373	0.10262	1.099		0.10828	0.38863	0.27862
YDR517W	0.4485	0.035332	0.041644	1.1787		0.55717	0.0326	0.038863	1.1921		0.036578	0.44843	0.081569
YDR518W	0.34953	0.041185	0.018376	0.4462		0.45187	0.034699	0.018935	0.54568		0.036241	0.35047	0.103407
YDR520C	0.43819	0.066284	0.045011	0.67907		0.48839	0.061178	0.045793	0.74852		0.062176	0.43861	0.141757
YDR522C	0.38899	0.048891	0.061573	1.2594		0.44686	0.044124	0.057284	1.2982		0.051319	0.38888	0.131966
YDR523C	0.34101	0.021467	0.04396	2.0478		0.37974	0.020014	0.042789	2.1379		0.025833	0.34041	0.0758879
YDR527W	0.56908	0.067685	0.069048	1.0201		0.66416	0.062246	0.050138	0.80549		0.067881	0.56908	0.119282
YDR528W	0.38068	0.062405	0.056422	0.90413		0.43565	0.055804	0.057069	1.0227		0.061195	0.38078	0.16071
YDR530C	0.36438	0.074086	0.0099618	0.13446		0.46226	0.06805	0.012334	0.18125		0.063756	0.3662	0.174102
YDR532C	0.46527	0.049504	0.12575	2.5401		0.51567	0.052047	0.082067	1.5768		0.059919	0.46351	0.129272
YDR533C	0.49115	0.037208	0.019	0.51065		0.50234	0.032875	0.022971	0.69874		0.032533	0.49132	0.0662155
YDR534C	0.88642	0.25673	0.21545	0.83921		0.59706	0.21255	0.20785	0.97788		0.24463	0.884	0.276731
YDR536W	0.42236	0.016033	0.00905	0.56447		0.47958	0.014603	0.011005	0.75361		0.014104	0.4226	0.0333743
YDR538W	0.27206	0.060434	0.016101	0.26642		0.28601	0.050204	0.025231	0.50257		0.047082	0.27282	0.172575
YEL001C	0.32179	0.066517	0.02633	0.39584		0.37981	0.058275	0.027671	0.47484		0.056066	0.32311	0.17352
YEL002C	0.34979	0.029582	0.026703	0.90269		0.37887	0.027753	0.02585	0.93143		0.028996	0.34995	0.0828576
YEL004W	0.35187	0.080875	0.037785	0.4672		0.37889	0.068754	0.044159	0.64227		0.069255	0.3529	0.196245
YEL006W	0.36611	0.017805	0.020631	1.1587		0.37083	0.014918	0.02723	1.8253		0.01859	0.36613	0.0507743
YEL013W	0.31993	0.0042107	0.003489	0.82861		0.35453	0.0037221	0.0040084	1.0769		0.0040431	0.31997	0.0126359
YEL015W	0.3561	0.020961	0.015447	0.73693		0.42332	0.01905	0.01583	0.83098		0.019943	0.35638	0.0559599
YEL016C	0.25915	0.087012	0.11024	1.2669		0.33134	0.07924	0.083541	1.0543		0.090385	0.25936	0.348492
YEL017W	0.25631	0.038533	0.015803	0.41012		0.33985	0.033436	0.016629	0.49732		0.034121	0.25797	0.132267
YEL018W	0.31749	0.043027	0.098603	2.2917		0.35639	0.046607	0.066654	1.4301		0.050575	0.31695	0.159568
YEL019C	0.33682	0.074029	0.054789	0.7401		0.3905	0.064906	0.056805	0.87519		0.070422	0.33739	0.208726
YEL020C	0.40991	0.048124	0.030176	0.62704		0.47717	0.043218	0.033284	0.77016		0.044098	0.41036	0.107462
YEL022W	0.33441	0.026504	0.012607	0.47566		0.41487	0.022687	0.015132	0.66701		0.023481	0.33521	0.0700486
YEL023C	0.38346	0.045453	0.040187	0.88415		0.41771	0.043814	0.040087	0.91495		0.044491	0.38356	0.115995
YEL025C	0.38877	0.14499	0.10853	0.74855		0.45826	0.12435	0.10962	0.88157		0.13713	0.38945	0.352112
YEL029C	0.25304	0.028889	0.0078505	0.27175		0.28694	0.027889	0.0079983	0.28679		0.024695	0.25423	0.0971365
YEL030W	0.46877	0.045924	0.012938	0.28172		0.46602	0.040612	0.019284	0.47484		0.037891	0.46829	0.0809135
YEL032W	0.38145	0.011371	0.012009	1.0561		0.44906	0.010357	0.013339	1.2879		0.011505	0.38145	0.0301612
YEL036C	0.31004	0.007809	0.021574	2.7627		0.40729	0.0086056	0.016518	1.9195		0.0096721	0.30945	0.0312558
YEL037C	0.34241	0.038113	0.013628	0.35757		0.36353	0.035827	0.015029	0.41949		0.033378	0.34277	0.0973773
YEL040W	0.39696	0.053342	0.043639	0.8181		0.43264	0.046267	0.048395	1.046		0.050883	0.39723	0.128095
YEL041W	0.39818	0.059286	0.039473	0.6658		0.4423	0.053548	0.039941	0.74588		0.054718	0.39837	0.137355
YEL042W	0.42476	0.046622	0.04113	0.88219		0.468	0.042014	0.04664	1.1101		0.045267	0.4252	0.10646
YEL043W	0.38831	0.041106	0.034014	0.82747		0.52371	0.034232	0.035195	1.0281		0.039678	0.38856	0.102116
YEL046C	0.28518	0.011327	0.0054311	0.47947		0.34064	0.01104	0.0062482	0.56597		0.0099688	0.2856	0.0349048
YEL047C	0.40747	0.028622	0.0055742	0.19475		0.47957	0.02411	0.011992	0.49739		0.023111	0.40755	0.0567072
YEL050C	0.28917	0.022515	0.028172	1.2513		0.2943	0.021429	0.029257	1.3653		0.02382	0.28914	0.0823822
YEL052W	0.34194	0.023251	0.020778	0.89361		0.40444	0.020273	0.02254	1.1118		0.022722	0.34199	0.0664405
YEL053C	0.37368	0.053382	0.021169	0.39655		0.45754	0.046881	0.024324	0.51885		0.046633	0.3755	0.124189
YEL055C	0.37715	0.062803	0.044663	0.71115		0.45861	0.055713	0.044604	0.80061		0.059422	0.37796	0.157218
YEL056W	0.35316	0.029486	0.045208	1.5332		0.40055	0.027718	0.043992	1.5871		0.032404	0.35276	0.0918585
YEL057C	0.40727	0.084639	0.041678	0.49242		0.51529	0.069211	0.039527	0.57111		0.075114	0.40788	0.184157
YEL058W	0.42275	0.039354	0.026188	0.66546		0.5037	0.037671	0.026391	0.70058		0.036669	0.42359	0.0865672
YEL060C	0.36254	0.046381	0.030956	0.66743		0.39165	0.043648	0.036685	0.84048		0.043559	0.36378	0.11974
YEL061C	0.43174	0.027252	0.036325	1.3329		0.49031	0.025379	0.03166	1.2475		0.028783	0.43145	0.0667122
YEL062W	0.49882	0.033724	0.030321	0.89908		0.58658	0.030006	0.033696	1.123		0.032905	0.49886	0.0659604
YEL063C	0.35039	0.02138	0.010063	0.47069		0.37838	0.019834	0.0099431	0.50131		0.017799	0.35102	0.0507065
YEL064C	0.54071	0.038684	0.033419	0.86391		0.57559	0.034162	0.040037	1.172		0.037249	0.54074	0.0688852
YEL065W	0.39754	0.026023	0.013196	0.50711		0.45464	0.022564	0.015972	0.70787		0.022274	0.39805	0.0559578
YEL069C	0.35452	0.023233	0.014776	0.636		0.41393	0.01987	0.016358	0.82323		0.021099	0.35458	0.0595042
YEL071W	0.31343	0.017393	0.008932	0.51355		0.39329	0.015003	0.0094838	0.63213		0.015541	0.31375	0.0495331
YEL072W	0.25917	0.058343	0.065592	1.1243		0.32569	0.053035	0.053869	1.0157		0.059556	0.25898	0.229964
YER001W	0.47748	0.069382	0.030679	0.44217		0.47713	0.067306	0.030293	0.45008		0.0624	0.47947	0.130144
YER002W	0.38472	0.048661	0.05483	1.1268		0.42047	0.047834	0.033745	0.70547		0.049396	0.3847	0.128401
YER003C	0.28155	0.01854	0.018878	1.0183		0.3449	0.016573	0.018759	1.1319		0.018608	0.28152	0.0660983
YER004W	0.36184	0.044889	0.042435	0.94533		0.41787	0.039936	0.046314	1.1597		0.044355	0.36192	0.122555
YER005W	0.33659	0.044411	0.025343	0.57065		0.38995	0.043122	0.021579	0.50041		0.040498	0.33764	0.119944
YER006W	0.32617	0.012271	0.031285	2.5496		0.3272	0.013422	0.03185	2.3729		0.016109	0.32549	0.0494915
YER007W	0.38223	0.1163	0.070964	0.61019		0.4139	0.10336	0.074563	0.72137		0.1078	0.38264	0.281727
YER008C	0.44599	0.048804	0.034886	0.71483		0.52425	0.045	0.034557	0.76794		0.046442	0.44641	0.104034
YER013W	0.37318	0.039635	0.02768	0.69838		0.39833	0.037145	0.028292	0.76166		0.037326	0.3734	0.0999625
YER014W	0.46509	0.051128	0.014268	0.27907		0.50982	0.048165	0.015034	0.31214		0.043936	0.46547	0.0943906
YER015W	0.44317	0.031938	0.0082741	0.25907		0.49924	0.028108	0.010528	0.37456		0.02604	0.44343	0.058724
YER016W	0.3694	0.028555	0.049203	1.7231		0.40714	0.028227	0.041909	1.4847		0.032347	0.36832	0.0878231
YER017C	0.4133	0.028816	0.0097467	0.33824		0.47562	0.026044	0.013671	0.52491		0.024763	0.41364	0.0598661
YER018C	0.24912	0.074716	0.064524	0.86358		0.35408	0.059392	0.062976	1.0603		0.072904	0.24931	0.292423
YER019W	0.41472	0.024791	0.0097452	0.3931		0.47867	0.023833	0.01304	0.54712		0.021472	0.41526	0.0517074
YER020W	0.40754	0.027991	0.037022	1.3226		0.49555	0.026398	0.03239	1.227		0.029616	0.40709	0.0727505
YER021W	0.27808	0.015333	0.015551	1.0142		0.41995	0.012635	0.015255	1.2074		0.015374	0.27806	0.0552902
YER022W	0.36521	0.041409	0.037208	0.89855		0.44395	0.038211	0.030477	0.79761		0.040729	0.36527	0.111504
YER027C	0.33522	0.020551	0.03325	1.618		0.39269	0.020464	0.027162	1.3273		0.022406	0.33484	0.0669155
YER032W	0.41872	0.1093	0.10386	0.95023		0.44106	0.10036	0.1012	1.0083		0.10836	0.41863	0.258844
YER033C	0.52443	0.097572	0.1234	1.2647		0.54798	0.091753	0.1035	1.128		0.10165	0.52372	0.194092
YER034W	0.51081	0.10051	0.15774	1.5694		0.64072	0.085908	0.10293	1.1982		0.10728	0.5107	0.210065
YER037W	0.29442	0.026073	0.032356	1.241		0.44579	0.022916	0.024867	1.0851		0.027022	0.29406	0.0918928
YER038C	0.48594	0.085301	0.090416	1.06		0.59516	0.07783	0.075846	0.9745		0.086148	0.48584	0.177318
YER040W	0.30153	0.022759	0.025293	1.1113		0.3753	0.020489	0.023155	1.1301		0.023285	0.30148	0.0772356
YER041W	0.41026	0.096987	0.086398	0.89082		0.46296	0.091068	0.079421	0.8721		0.09501	0.41023	0.231602
YER045C	0.37495	0.1385	0.18309	1.322		0.45244	0.12169	0.15093	1.2403		0.14583	0.37442	0.389482
YER047C	0.44226	0.067677	0.046182	0.68238		0.47924	0.062614	0.046904	0.7491		0.06327	0.44258	0.142957
YER051W	0.33458	0.087624	0.10578	1.2072		0.33738	0.084417	0.091044	1.0785		0.090492	0.33408	0.270869
YER055C	0.47435	0.023977	0.011634	0.48523		0.45983	0.022035	0.013676	0.62067		0.020612	0.47417	0.0434696
YER059W	0.39658	0.033042	0.04428	1.3401		0.45767	0.031144	0.038397	1.2329		0.035158	0.3962	0.088738
YER060W	0.43942	0.014626	0.0056991	0.38966		0.44766	0.013582	0.0077586	0.57122		0.011811	0.43938	0.0268811
YER061C	0.47782	0.04778	0.013924	0.29142		0.50825	0.041958	0.017556	0.41843		0.039425	0.47787	0.0825015
YER063W	0.50143	0.083355	0.060485	0.72564		0.51169	0.080269	0.042043	0.52378		0.080187	0.50171	0.159827
YER064C	0.45309	0.0892	0.046416	0.52036		0.49397	0.079449	0.053979	0.67942		0.079922	0.4539	0.176078
YER068W	0.37422	0.025666	0.026328	1.0258		0.42205	0.023824	0.024143	1.0134		0.025788	0.37421	0.0689132
YER069W	0.43195	0.030525	0.0088488	0.28989		0.44343	0.027441	0.012959	0.47223		0.024987	0.43218	0.0578162
YER070W	0.3341	0.0087778	0.0068893	0.78485		0.36572	0.0084045	0.0079927	0.951		0.0083467	0.33424	0.0249722
YER073W	0.33829	0.03032	0.010961	0.36152		0.37498	0.026415	0.014526	0.54991		0.025142	0.3386	0.0742528
YER075C	0.40239	0.060175	0.03241	0.5386		0.49119	0.053014	0.03789	0.71472		0.054809	0.40351	0.135831
YER076C	0.16491	0.05668	0.01971	0.34775		0.19777	0.048921	0.021393	0.43729		0.047526	0.16592	0.286439
YER077C	0.047212	0.016142	0.012885	0.79822		0.056135	0.015253	0.011219	0.73549		0.015597	0.047267	0.329977
YER078C	0.37035	0.028603	0.016427	0.57432		0.44045	0.026265	0.017739	0.6754		0.026067	0.3707	0.0703183
YER079W	0.29318	0.037304	0.014506	0.38887		0.37946	0.031866	0.013339	0.41861		0.033608	0.2944	0.114158
YER080W	0.34962	0.040999	0.033491	0.81689		0.43238	0.038438	0.028347	0.73748		0.039744	0.34992	0.11358
YER081W	0.31721	0.0057989	0.0037327	0.64369		0.38355	0.0046173	0.004816	1.043		0.0052204	0.31727	0.0164541
YER082C	0.37282	0.029139	0.028204	0.96792		0.41038	0.028364	0.027249	0.9607		0.028982	0.37285	0.077731
YER083C	0.40349	0.028662	0.062886	2.1941		0.54477	0.023627	0.064262	2.7198		0.036787	0.40308	0.0912648
YER086W	0.26834	0.0056675	0.0086552	1.5272		0.27845	0.0052243	0.0097211	1.8607		0.0063771	0.26814	0.0237827
YER087W	0.36539	0.042572	0.023706	0.55685		0.40787	0.040161	0.024017	0.59801		0.039313	0.3662	0.107354
YER088C	0.25749	0.054198	0.054034	0.99697		0.33912	0.044406	0.052854	1.1903		0.05416	0.25749	0.210338
YER089C	0.3095	0.015252	0.016691	1.0943		0.37399	0.014294	0.016109	1.127		0.015522	0.30944	0.0501616
YER090W	0.45474	0.010735	0.016775	1.5627		0.50126	0.0095233	0.018422	1.9344		0.012081	0.45465	0.0265721
YER093C	0.36978	0.024097	0.012287	0.50991		0.44062	0.022812	0.012866	0.564		0.021833	0.37027	0.0589651
YER095W	0.29154	0.0045727	0.011037	2.4137		0.33099	0.006086	0.011738	1.9287		0.0059749	0.29131	0.0205105
YER096W	0.36803	0.070274	0.086163	1.2261		0.42198	0.06205	0.090403	1.4569		0.073818	0.36769	0.200762
YER098W	0.4699	0.065421	0.072191	1.1035		0.51854	0.059245	0.061093	1.0312		0.066495	0.46989	0.141512
YER100W	0.42727	0.018251	0.0094352	0.51698		0.46688	0.016982	0.0094319	0.55539		0.016531	0.42768	0.0386527
YER101C	0.39163	0.040818	0.018786	0.46023		0.42646	0.037116	0.019341	0.52108		0.036522	0.39205	0.0931565
YER103W	0.42826	0.011602	0.0065427	0.56393		0.45745	0.010223	0.0071065	0.69515		0.010448	0.42819	0.0244004
YER104W	0.40723	0.087278	0.080234	0.91929		0.44773	0.081239	0.068842	0.84741		0.086362	0.40733	0.21202
YER105C	0.43183	0.080879	0.063023	0.77923		0.46932	0.072813	0.069925	0.96035		0.076764	0.43214	0.177637
YER106W	0.45001	0.11467	0.18827	1.6418		0.48697	0.10563	0.12816	1.2133		0.12426	0.45129	0.275344
YER107C	0.41665	0.012842	0.011526	0.89756		0.4311	0.011889	0.011879	0.99922		0.012554	0.41665	0.0301308
YER111C	0.41602	0.0377	0.04851	1.2867		0.4698	0.034466	0.046543	1.3504		0.039642	0.41548	0.0954125
YER113C	0.30889	0.039019	0.017539	0.4495		0.38716	0.034791	0.016869	0.48486		0.034178	0.30948	0.110437
YER114C	0.44918	0.046901	0.054807	1.1686		0.49578	0.044557	0.048222	1.0823		0.048469	0.4491	0.107925
YER115C	0.45311	0.06314	0.02686	0.42539		0.52379	0.060678	0.024572	0.40495		0.055659	0.45505	0.122314
YER116C	0.51979	0.11579	0.10893	0.9408		0.57398	0.10552	0.089999	0.85291		0.11467	0.51978	0.220613
YER118C	0.37789	0.020936	0.01755	0.8383		0.39927	0.019131	0.01928	1.0078		0.020199	0.37804	0.0534309
YER119C	0.33361	0.038107	0.019466	0.51083		0.40204	0.031589	0.023493	0.7437		0.033	0.33369	0.0988942
YER120W	0.15948	0.034251	0.033945	0.99108		0.21667	0.028318	0.031877	1.1257		0.034178	0.15949	0.214296
YER122C	0.37321	0.021804	0.017273	0.79217		0.45033	0.020176	0.014323	0.70992		0.021041	0.37339	0.0563513
YER123W	0.41449	0.011829	0.021953	1.8559		0.4239	0.011705	0.019452	1.6619		0.013384	0.41393	0.032334
YER124C	0.35782	0.059068	0.036932	0.62524		0.40933	0.051444	0.045017	0.87508		0.054437	0.35826	0.151948
YER127W	0.33949	0.041505	0.042329	1.0199		0.38133	0.040221	0.033664	0.83697		0.041619	0.33948	0.122596
YER128W	0.41641	0.054854	0.049631	0.90478		0.45556	0.050993	0.045832	0.89879		0.054065	0.41648	0.129814
YER129W	0.50062	0.055723	0.046151	0.82822		0.50108	0.054282	0.047021	0.86624		0.053861	0.50067	0.107578
YER130C	0.57989	0.053265	0.057381	1.0773		0.64437	0.050378	0.046558	0.92417		0.053983	0.57973	0.0931175
YER132C	0.4025	0.066221	0.038454	0.5807		0.4404	0.059215	0.044496	0.75143		0.060079	0.40266	0.149205
YER140W	0.32377	0.052008	0.034808	0.66928		0.39173	0.046249	0.035887	0.77595		0.048122	0.32424	0.148415
YER141W	0.39283	0.031992	0.019568	0.61166		0.45484	0.027933	0.023455	0.8397		0.02852	0.39316	0.0725404
YER142C	0.61016	0.054289	0.051065	0.94061		0.64173	0.051186	0.040996	0.80093		0.053749	0.61024	0.0880785
YER143W	0.41596	0.033719	0.032657	0.9685		0.46462	0.030669	0.033146	1.0808		0.0335	0.41598	0.0805327
YER144C	0.44266	0.072036	0.045172	0.62707		0.53435	0.065599	0.04412	0.67258		0.066776	0.44338	0.150607
YER145C	0.25845	0.012315	0.010808	0.87762		0.32448	0.010594	0.011308	1.0674		0.011978	0.25856	0.0463258
YER147C	0.35663	0.060105	0.031899	0.53073		0.45615	0.054874	0.033856	0.61699		0.056354	0.35663	0.158018
YER149C	0.56813	0.043024	0.051255	1.1913		0.62379	0.044704	0.044045	0.98524		0.044144	0.56789	0.0777334
YER155C	0.3912	0.035512	0.011592	0.32642		0.44707	0.031835	0.014907	0.46826		0.030343	0.39198	0.0774096
YER157W	0.40939	0.054144	0.035846	0.66205		0.52437	0.046556	0.037266	0.80045		0.050364	0.41053	0.12268
YER158C	0.3409	0.073421	0.052192	0.71086		0.40084	0.063361	0.056468	0.89121		0.068719	0.341	0.201522
YER161C	0.45335	0.019669	0.052802	2.6845		0.48821	0.019714	0.034366	1.7432		0.02311	0.4538	0.0509255
YER163C	0.38038	0.053282	0.023381	0.43881		0.43377	0.050383	0.020679	0.41043		0.047804	0.38118	0.125411
YER164W	0.38423	0.017674	0.025781	1.4587		0.43995	0.018319	0.019652	1.0728		0.01895	0.384	0.049349
YER166W	0.35801	0.016878	0.0071403	0.42305		0.39897	0.015708	0.0085725	0.54573		0.014785	0.35833	0.0412608
YER167W	0.32705	0.036028	0.021518	0.59726		0.38075	0.033091	0.020037	0.60551		0.033072	0.32759	0.100955
YER168C	0.35647	0.036993	0.0083687	0.22622		0.45482	0.031614	0.012009	0.37986		0.031609	0.35882	0.0880915
YER169W	0.41822	0.029231	0.01583	0.54155		0.52458	0.026797	0.015471	0.57736		0.02675	0.41842	0.063931
YER170W	0.39894	0.051108	0.038655	0.75635		0.43849	0.047529	0.043914	0.92395		0.048563	0.39905	0.121697
YER172C	0.41649	0.055454	0.024863	0.44835		0.44748	0.050306	0.028	0.55658		0.049268	0.4173	0.118064
YER173W	0.48806	0.068519	0.07403	1.0804		0.54779	0.065396	0.062966	0.96283		0.06943	0.48795	0.142289
YER175C	0.60116	0.057335	0.027263	0.4755		0.71751	0.049843	0.027567	0.55307		0.051643	0.60098	0.0859313
YER176W	0.37829	0.056317	0.082611	1.4669		0.4426	0.053303	0.067376	1.264		0.060736	0.37804	0.16066
YER180C	0.33975	0.076419	0.10513	1.3757		0.3817	0.072903	0.086498	1.1865		0.080608	0.33878	0.237936
YER182W	0.42717	0.031465	0.0095672	0.30406		0.51472	0.027898	0.0092292	0.33082		0.026739	0.42733	0.0625723
YER183C	0.5886	0.041076	0.026762	0.65153		0.66768	0.037566	0.025073	0.66743		0.038623	0.58834	0.0656474
YER184C	0.45985	0.071634	0.048776	0.68091		0.55453	0.064815	0.048094	0.74203		0.067023	0.46045	0.14556
YER185W	0.41067	0.058859	0.015452	0.26252		0.44528	0.049892	0.018429	0.36937		0.045395	0.41109	0.110426
YFL001W	0.35117	0.050419	0.035501	0.70411		0.39008	0.047566	0.03218	0.67653		0.047711	0.35168	0.135666
YFL002C	0.39863	0.035404	0.027565	0.77859		0.45345	0.032568	0.027121	0.83277		0.033792	0.39872	0.0847512
YFL003C	0.36307	0.043101	0.015335	0.35578		0.38912	0.039248	0.018787	0.47866		0.037005	0.36418	0.101612
YFL004W	0.30535	0.021718	0.012591	0.57974		0.37624	0.020368	0.011384	0.55891		0.020038	0.30587	0.0655115
YFL008W	0.38195	0.022148	0.024621	1.1117		0.45372	0.020595	0.020944	1.0169		0.022504	0.38182	0.0589388
YFL009W	0.38389	0.032653	0.029598	0.90646		0.41656	0.030141	0.033182	1.1009		0.031934	0.38396	0.0831701
YFL011W	0.43019	0.03447	0.011203	0.32501		0.48157	0.027739	0.01382	0.49823		0.027047	0.42992	0.0629117
YFL013C	0.39054	0.051491	0.077252	1.5003		0.48414	0.047019	0.062725	1.334		0.05557	0.39021	0.14241
YFL016C	0.39085	0.013473	0.026975	2.0022		0.47739	0.013231	0.024762	1.8715		0.016161	0.3907	0.0413642
YFL018C	0.40029	0.0098674	0.0083828	0.84954		0.4471	0.0086924	0.0091066	1.0476		0.0095291	0.40031	0.0238043
YFL022C	0.27753	0.010508	0.016159	1.5378		0.3581	0.0092061	0.015813	1.7176		0.01153	0.27696	0.0416306
YFL023W	0.48875	0.11706	0.11386	0.97272		0.54015	0.10763	0.071429	0.66366		0.11666	0.48881	0.238661
YFL024C	0.39345	0.023847	0.012631	0.52968		0.43577	0.023394	0.011186	0.47814		0.022301	0.39419	0.0565742
YFL025C	0.33308	0.06848	0.037031	0.54075		0.39545	0.059051	0.043132	0.73042		0.060978	0.33425	0.182432
YFL026W	0.43993	0.027469	0.010978	0.39963		0.47629	0.023247	0.013726	0.59043		0.022448	0.43972	0.0510507
YFL027C	0.35444	0.059161	0.062875	1.0628		0.47396	0.052612	0.055042	1.0462		0.059838	0.35432	0.168881
YFL029C	0.42547	0.079002	0.032755	0.41461		0.56979	0.069491	0.029399	0.42305		0.070725	0.4264	0.165865
YFL033C	0.36573	0.023967	0.025807	1.0768		0.42076	0.022646	0.026459	1.1684		0.024335	0.36568	0.0665473
YFL034W	0.44239	0.057695	0.055652	0.96459		0.45945	0.055692	0.052202	0.93732		0.057314	0.44245	0.129538
YFL036W	0.42924	0.023282	0.011199	0.481		0.48309	0.021804	0.013049	0.59846		0.020785	0.42974	0.0483665
YFL041W	0.37668	0.026565	0.020957	0.78891		0.44466	0.024651	0.020681	0.83897		0.025539	0.37687	0.0677661
YFL042C	0.35462	0.05831	0.024389	0.41827		0.43138	0.052072	0.025543	0.49053		0.052005	0.35517	0.146423
YFL044C	0.34978	0.043123	0.017725	0.41103		0.45751	0.037086	0.016293	0.43933		0.038306	0.3504	0.109321
YFL047W	0.39268	0.023012	0.023856	1.0367		0.51266	0.02129	0.022156	1.0407		0.023158	0.39264	0.0589802
YFL048C	0.36669	0.037448	0.022893	0.61134		0.43647	0.035263	0.022822	0.6472		0.03449	0.36755	0.0938376
YFL049W	0.46089	0.074582	0.054585	0.73188		0.50039	0.067821	0.052256	0.77049		0.070979	0.461	0.153967
YFL050C	0.53982	0.15916	0.1132	0.71124		0.52604	0.147	0.11518	0.78354		0.14947	0.5405	0.27654
YFL052W	0.69246	0.058829	0.055725	0.94723		0.82016	0.054413	0.052733	0.96912		0.058274	0.69245	0.0841563
YFL053W	0.23918	0.015774	0.0033366	0.21152		0.23351	0.014622	0.0059271	0.40534		0.012655	0.23951	0.052837
YFL054C	0.52989	0.054565	0.066933	1.2267		0.51439	0.051001	0.078084	1.531		0.057422	0.5301	0.108323
YFL055W	0.42052	0.03912	0.0087735	0.22427		0.44579	0.033269	0.010492	0.31537		0.029432	0.42104	0.0699031
YFR002W	0.333	0.024164	0.016809	0.69564		0.41468	0.021524	0.015975	0.74219		0.022836	0.33334	0.0685066
YFR004W	0.31995	0.0018242	0.0091082	4.993		0.37287	0.0016803	0.0085249	5.0736		0.0030425	0.31953	0.0095218
YFR005C	0.37298	0.069375	0.058729	0.84656		0.44642	0.063943	0.058052	0.90787		0.06735	0.37354	0.180302
YFR006W	0.29985	0.040105	0.019888	0.49591		0.35824	0.037544	0.017852	0.47548		0.036465	0.30069	0.121271
YFR007W	0.37519	0.060954	0.059251	0.97206		0.42375	0.056217	0.053923	0.95919		0.060646	0.37522	0.161628
YFR008W	0.40965	0.060866	0.11621	1.9093		0.61255	0.052913	0.077819	1.4707		0.067866	0.40699	0.166751
YFR009W	0.34202	0.014018	0.006698	0.47782		0.42784	0.01256	0.0064594	0.51427		0.012622	0.34261	0.0368407
YFR010W	0.28249	0.012426	0.022077	1.7768		0.33711	0.011509	0.018653	1.6208		0.014078	0.28224	0.0498795
YFR013W	0.37242	0.047887	0.050364	1.0517		0.43292	0.046209	0.040079	0.86734		0.048286	0.3723	0.129696
YFR014C	0.39818	0.040269	0.01992	0.49467		0.47816	0.036558	0.019349	0.52927		0.036766	0.3988	0.0921916
YFR016C	0.51582	0.26597	0.42638	1.6031		0.47909	0.22638	0.26853	1.1862		0.29082	0.51444	0.565314
YFR018C	0.29168	0.069667	0.056393	0.80947		0.33468	0.063084	0.067883	1.0761		0.067285	0.29183	0.230562
YFR019W	0.43205	0.030194	0.027939	0.9253		0.50615	0.028334	0.025511	0.90037		0.029749	0.4321	0.0688475
YFR021W	0.31401	0.013673	0.01216	0.88933		0.37251	0.012036	0.012894	1.0713		0.013316	0.31405	0.0424009
YFR022W	0.33255	0.037882	0.036107	0.95314		0.37454	0.03493	0.038621	1.1057		0.037439	0.3326	0.112565
YFR023W	0.41513	0.018722	0.0080603	0.43053		0.44381	0.01679	0.0093009	0.55396		0.01662	0.41539	0.0400106
YFR025C	0.28211	0.059032	0.024595	0.41664		0.37551	0.053849	0.022725	0.42201		0.053259	0.2833	0.187995
YFR027W	0.38991	0.037931	0.039753	1.048		0.43124	0.035035	0.037347	1.066		0.03829	0.38989	0.0982072
YFR028C	0.32986	0.009337	0.027214	2.9146		0.3881	0.00869	0.027202	3.1303		0.012697	0.32935	0.0385517
YFR029W	0.33693	0.033241	0.029406	0.88463		0.38777	0.031489	0.029577	0.93926		0.032462	0.33708	0.0963035
YFR030W	0.34673	0.030458	0.027049	0.88806		0.40967	0.026761	0.030767	1.1497		0.029576	0.34696	0.0852433
YFR031C	0.37954	0.029627	0.02067	0.69769		0.45136	0.027136	0.017063	0.6288		0.028173	0.37995	0.0741492
YFR032C	0.44105	0.040454	0.033054	0.81709		0.57786	0.034124	0.032342	0.94778		0.03879	0.44108	0.0879432
YFR034C	0.39631	0.033383	0.059025	1.7681		0.44853	0.032527	0.052834	1.6243		0.037822	0.39609	0.0954884
YFR037C	0.29645	0.02075	0.025601	1.2338		0.40198	0.018924	0.019671	1.0395		0.021441	0.29627	0.0723698
YFR038W	0.40995	0.033863	0.040547	1.1974		0.4955	0.031999	0.034727	1.0853		0.034958	0.40965	0.0853363
YFR039C	0.4302	0.083506	0.082018	0.98219		0.54685	0.072389	0.078498	1.0844		0.083256	0.43025	0.193506
YFR040W	0.40615	0.026044	0.029281	1.1243		0.47826	0.024907	0.023326	0.9365		0.026482	0.40598	0.0652298
YFR041C	0.31053	0.076109	0.055952	0.73516		0.36927	0.067732	0.049568	0.73183		0.072556	0.31098	0.233314
YFR042W	0.38451	0.04512	0.033178	0.73534		0.54761	0.035773	0.034525	0.96512		0.042211	0.38526	0.109565
YFR043C	0.4353	0.084833	0.11988	1.4131		0.50316	0.080653	0.082557	1.0236		0.090058	0.43404	0.207488
YFR045W	0.39666	0.035443	0.025671	0.72429		0.50901	0.028373	0.030158	1.0629		0.032675	0.39682	0.0823421
YFR046C	0.41849	0.099076	0.1421	1.4343		0.46619	0.093185	0.10812	1.1603		0.10568	0.41704	0.253405
YFR047C	0.32272	0.014653	0.022714	1.5501		0.38727	0.015434	0.023098	1.4965		0.016411	0.32234	0.0509121
YFR048W	0.38554	0.032059	0.031093	0.96985		0.44	0.02927	0.032507	1.1106		0.031866	0.38555	0.0826508
YFR050C	0.43843	0.01176	0.0076101	0.64711		0.46164	0.010157	0.0088372	0.87008		0.010779	0.43835	0.0245899
YFR051C	0.37833	0.021225	0.016538	0.77917		0.48321	0.017738	0.020001	1.1275		0.020173	0.37845	0.0533043
YFR053C	0.2402	0.013095	0.013363	1.0204		0.31095	0.012076	0.012074	0.99981		0.013156	0.24018	0.0547756
YFR055W	0.34187	0.034674	0.0058938	0.16998		0.3666	0.031806	0.0069869	0.21967		0.02817	0.34256	0.0822338
YGL002W	0.3516	0.03423	0.034606	1.011		0.45163	0.030752	0.031893	1.0371		0.034305	0.35158	0.0975738
YGL003C	0.39072	0.018579	0.015201	0.8182		0.43152	0.018056	0.017811	0.98644		0.017824	0.39072	0.0456183
YGL004C	0.31857	0.088387	0.061502	0.69582		0.35223	0.078004	0.066798	0.85634		0.082664	0.31874	0.259346
YGL005C	0.52226	0.088283	0.049688	0.56283		0.54515	0.078992	0.058435	0.73976		0.080771	0.52414	0.154102
YGL006W	0.40292	0.044276	0.031059	0.70148		0.44323	0.039265	0.037902	0.9653		0.041204	0.40296	0.102253
YGL012W	0.42559	0.022389	0.014994	0.66968		0.52433	0.020019	0.019974	0.99774		0.020896	0.42655	0.0489884
YGL017W	0.43834	0.053188	0.03523	0.66237		0.4986	0.053271	0.03037	0.57012		0.050253	0.43911	0.114443
YGL020C	0.3556	0.066408	0.022123	0.33313		0.46237	0.057594	0.029596	0.51388		0.055904	0.35909	0.155682
YGL021W	0.43351	0.037311	0.033683	0.90277		0.53155	0.032803	0.035202	1.0731		0.036512	0.43366	0.084195
YGL022W	0.31992	0.0095427	0.0023648	0.24782		0.38739	0.0084906	0.0028732	0.3384		0.0074818	0.32045	0.0233478
YGL023C	0.45512	0.043526	0.043461	0.9985		0.55099	0.04143	0.03422	0.82596		0.043517	0.45512	0.0956165
YGL025C	0.35853	0.053069	0.091317	1.7207		0.45118	0.048059	0.074287	1.5457		0.059082	0.35791	0.165075
YGL027C	0.40906	0.033916	0.016205	0.47778		0.46423	0.033333	0.013962	0.41885		0.030869	0.40965	0.0753546
YGL028C	0.5152	0.077906	0.044837	0.57552		0.51194	0.062867	0.060808	0.96725		0.067577	0.51387	0.131506
YGL035C	0.40149	0.032784	0.058123	1.7729		0.48961	0.030428	0.047796	1.5708		0.037585	0.40107	0.0937118
YGL036W	0.3265	0.078703	0.063378	0.80529		0.41268	0.065088	0.072015	1.1064		0.075283	0.32722	0.230068
YGL038C	0.35788	0.071239	0.046759	0.65637		0.47415	0.060131	0.048786	0.81133		0.066312	0.35835	0.185048
YGL039W	0.37635	0.067375	0.021932	0.32553		0.42688	0.058163	0.024756	0.42563		0.055868	0.37843	0.147631
YGL043W	0.29193	0.011123	0.040432	3.6349		0.37585	0.01003	0.032656	3.256		0.01572	0.29113	0.0539965
YGL047W	0.36084	0.053929	0.084338	1.5639		0.4642	0.048102	0.081853	1.7017		0.060385	0.36027	0.16761
YGL049C	0.42504	0.036649	0.063783	1.7404		0.45838	0.037598	0.045628	1.2136		0.040702	0.42438	0.0959093
YGL050W	0.45515	0.058713	0.064173	1.093		0.53215	0.054853	0.054541	0.99431		0.059805	0.45504	0.131428
YGL051W	0.48998	0.15246	0.32447	2.1283		0.47773	0.1561	0.27688	1.7737		0.18578	0.47712	0.389378
YGL055W	0.17939	0.016267	0.008786	0.54013		0.23741	0.012932	0.011404	0.88183		0.014375	0.18004	0.0798434
YGL056C	0.32755	0.022569	0.0084478	0.37431		0.40116	0.019604	0.0093137	0.47509		0.019478	0.32796	0.0593914
YGL057C	0.50005	0.1298	0.070914	0.54633		0.61818	0.11242	0.063714	0.56675		0.11817	0.501	0.235868
YGL060W	0.39948	0.098264	0.090746	0.92349		0.45846	0.086226	0.10039	1.1643		0.096766	0.39974	0.242072
YGL061C	0.39939	0.035661	0.061524	1.7253		0.43703	0.033797	0.052274	1.5467		0.040216	0.39925	0.100729
YGL062W	0.41576	0.0067926	0.0039601	0.583		0.48254	0.0057837	0.0047587	0.82277		0.006129	0.41578	0.014741
YGL063W	0.3101	0.047316	0.04759	1.0058		0.37001	0.046716	0.043131	0.92325		0.047362	0.31009	0.152736
YGL064C	0.45156	0.059426	0.031491	0.52993		0.51374	0.052013	0.035419	0.68097		0.053288	0.45164	0.117988
YGL065C	0.43151	0.055228	0.033308	0.60311		0.52797	0.047799	0.03368	0.70461		0.049961	0.43263	0.115482
YGL066W	0.45123	0.065805	0.046472	0.7062		0.51104	0.060507	0.038517	0.63657		0.063138	0.45172	0.139772
YGL067W	0.46168	0.057911	0.024244	0.41864		0.54818	0.051019	0.029781	0.58373		0.049763	0.46276	0.107535
YGL071W	0.42431	0.052479	0.076236	1.4527		0.49717	0.049641	0.067065	1.351		0.056287	0.42372	0.13284
YGL073W	0.43194	0.043433	0.067446	1.5529		0.50886	0.039895	0.052421	1.314		0.04724	0.43172	0.109423
YGL075C	0.41226	0.087687	0.07575	0.86387		0.47806	0.081696	0.070871	0.86749		0.085342	0.41265	0.206814
YGL078C	0.37703	0.017859	0.015924	0.89166		0.42407	0.017777	0.015014	0.84456		0.017501	0.37709	0.0464107
YGL079W	0.43795	0.038563	0.051284	1.3299		0.46914	0.035486	0.050494	1.4229		0.040909	0.43728	0.0935533
YGL081W	0.42329	0.12909	0.14749	1.1425		0.40868	0.12042	0.14182	1.1777		0.13269	0.42327	0.313488
YGL082W	0.41515	0.029059	0.016335	0.56212		0.47265	0.027375	0.013375	0.48859		0.027111	0.41555	0.0652412
YGL083W	0.44588	0.061597	0.041166	0.66831		0.56649	0.051047	0.047144	0.92355		0.056618	0.4465	0.126804
YGL084C	0.40052	0.02866	0.020241	0.70624		0.47737	0.025839	0.021988	0.85097		0.026433	0.401	0.0659177
YGL085W	0.41016	0.0332	0.036659	1.1042		0.42044	0.034329	0.029684	0.86469		0.033841	0.41006	0.0825269
YGL086W	0.42658	0.041566	0.063357	1.5243		0.49492	0.040528	0.046176	1.1394		0.04384	0.42573	0.102976
YGL090W	0.37483	0.12346	0.11363	0.92042		0.41686	0.11127	0.09339	0.83929		0.122	0.37493	0.325394
YGL092W	0.46094	0.08054	0.079423	0.98614		0.48494	0.073101	0.08624	1.1797		0.080294	0.46095	0.174192
YGL093W	0.46132	0.097936	0.13761	1.4051		0.51124	0.090324	0.11354	1.2571		0.10458	0.46092	0.226894
YGL094C	0.42383	0.019159	0.0063894	0.33349		0.49773	0.017658	0.0063144	0.3576		0.016656	0.42439	0.0392469
YGL095C	0.40066	0.035067	0.015086	0.4302		0.47011	0.031811	0.016182	0.50869		0.031619	0.40088	0.078874
YGL096W	0.44159	0.074475	0.048048	0.64515		0.46655	0.069905	0.049305	0.70532		0.069072	0.44181	0.156339
YGL097W	0.46946	0.018211	0.016888	0.92734		0.55621	0.016097	0.016888	1.0491		0.017938	0.46946	0.0382099
YGL098W	0.41062	0.061635	0.074826	1.214		0.49011	0.05798	0.060618	1.0455		0.063808	0.41048	0.155447
YGL099W	0.39478	0.017469	0.013655	0.78167		0.41772	0.018573	0.013131	0.70701		0.016804	0.39492	0.0425504
YGL100W	0.42644	0.018691	0.012715	0.68027		0.47941	0.016827	0.013063	0.77627		0.017428	0.42654	0.040859
YGL107C	0.38849	0.052336	0.056197	1.0738		0.45466	0.049682	0.055286	1.1128		0.053087	0.3882	0.136752
YGL110C	0.48886	0.069463	0.020955	0.30166		0.50783	0.066658	0.019337	0.2901		0.061898	0.48981	0.126371
YGL111W	0.40064	0.091372	0.079253	0.86736		0.45202	0.080779	0.074731	0.92514		0.088987	0.40091	0.221963
YGL113W	0.47607	0.063819	0.048714	0.76332		0.52548	0.059332	0.043841	0.7389		0.061004	0.47633	0.128071
YGL114W	0.37528	0.015752	0.0047766	0.30324		0.43328	0.013323	0.0054533	0.40931		0.012699	0.37526	0.0338405
YGL116W	0.36979	0.010852	0.013349	1.23		0.40097	0.0098232	0.014536	1.4798		0.011424	0.36976	0.0308957
YGL117W	0.41286	0.14764	0.062057	0.42033		0.48001	0.13586	0.056244	0.414		0.13307	0.41444	0.321084
YGL119W	0.37643	0.039845	0.035882	0.90055		0.38106	0.039698	0.036826	0.92766		0.03899	0.37664	0.103521
YGL122C	0.64425	0.030227	0.026344	0.87153		0.69859	0.029624	0.026298	0.88771		0.029568	0.64422	0.0458974
YGL124C	0.3639	0.044054	0.016314	0.37032		0.46651	0.039076	0.018253	0.46711		0.03846	0.36467	0.105465
YGL125W	0.45018	0.010399	0.009234	0.88795		0.46415	0.011157	0.008626	0.77312		0.010213	0.45042	0.0226744
YGL126W	0.31943	0.050979	0.024005	0.47088		0.3671	0.046273	0.028387	0.61346		0.044461	0.3206	0.138681
YGL128C	0.42242	0.059702	0.15278	2.5591		0.55945	0.054119	0.1179	2.1785		0.073104	0.42087	0.173697
YGL129C	0.39567	0.044867	0.022207	0.49494		0.46101	0.041346	0.024786	0.59948		0.040289	0.39712	0.101453
YGL130W	0.31798	0.01464	0.0073054	0.49901		0.40099	0.01306	0.0079643	0.60982		0.013414	0.31815	0.0421625
YGL131C	0.45995	0.095721	0.096865	1.012		0.50544	0.088274	0.085663	0.97042		0.095916	0.45994	0.20854
YGL133W	0.37724	0.058052	0.070346	1.2118		0.42397	0.054365	0.062607	1.1516		0.060008	0.37724	0.159071
YGL136C	0.34252	0.042146	0.020481	0.48596		0.39062	0.038195	0.023594	0.61772		0.038414	0.34308	0.111968
YGL137W	0.35385	0.034215	0.020826	0.60868		0.38659	0.032053	0.022249	0.69413		0.031243	0.35441	0.088155
YGL139W	0.35118	0.024909	0.016151	0.64838		0.40953	0.021482	0.019062	0.88736		0.022637	0.35154	0.0643938
YGL140C	0.43926	0.019578	0.014703	0.75099		0.49623	0.017932	0.016583	0.92476		0.01841	0.43951	0.0418876
YGL141W	0.4422	0.036113	0.010658	0.29512		0.55897	0.032507	0.010719	0.32975		0.031084	0.44381	0.070039
YGL142C	0.4382	0.08933	0.038174	0.42734		0.52986	0.074705	0.044541	0.59622		0.076587	0.43917	0.17439
YGL143C	0.42995	0.021166	0.046252	2.1852		0.4694	0.020934	0.04054	1.9365		0.025747	0.42953	0.0599423
YGL144C	0.43521	0.027981	0.028453	1.0169		0.47389	0.02691	0.028673	1.0655		0.028068	0.4352	0.0644945
YGL145W	0.39891	0.080992	0.029396	0.36295		0.5363	0.066013	0.037687	0.5709		0.07072	0.40209	0.175881
YGL146C	0.33596	0.096619	0.044262	0.45811		0.41716	0.084646	0.044421	0.52478		0.085253	0.3372	0.252826
YGL151W	0.39009	0.040742	0.027052	0.66398		0.47713	0.036348	0.029052	0.79928		0.037824	0.39093	0.0967539
YGL153W	0.38791	0.05663	0.059063	1.043		0.48364	0.050427	0.047724	0.94639		0.057019	0.38788	0.147002
YGL154C	0.33063	0.09933	0.07435	0.74851		0.42818	0.081642	0.077231	0.94598		0.093146	0.33099	0.281416
YGL155W	0.41842	0.065971	0.047474	0.71962		0.48365	0.062839	0.052214	0.83091		0.062315	0.41906	0.148702
YGL156W	0.39623	0.020819	0.0084665	0.40666		0.46326	0.019299	0.0075338	0.39037		0.018289	0.39691	0.0460785
YGL157W	0.43283	0.064534	0.0072152	0.1118		0.47785	0.056592	0.013743	0.24283		0.05068	0.43374	0.116844
YGL158W	0.42509	0.12213	0.082663	0.67687		0.50826	0.10845	0.079279	0.73101		0.11371	0.42658	0.266562
YGL159W	0.35702	0.11737	0.058333	0.49701		0.45233	0.096488	0.064112	0.66446		0.10448	0.35909	0.290958
YGL160W	0.37903	0.065296	0.031149	0.47704		0.4657	0.057456	0.033628	0.58528		0.057392	0.37992	0.151063
YGL161C	0.43024	0.061372	0.014615	0.23814		0.55176	0.053375	0.014173	0.26553		0.051169	0.43127	0.118647
YGL164C	0.57445	0.054065	0.0070229	0.1299		0.63767	0.049404	0.014826	0.3001		0.04646	0.58087	0.0799835
YGL167C	0.40698	0.0085184	0.0019945	0.23414		0.43999	0.0080015	0.002329	0.29108		0.0069044	0.40709	0.0169604
YGL169W	0.33341	0.053605	0.026414	0.49275		0.32381	0.050239	0.028831	0.57389		0.046708	0.33439	0.139681
YGL170C	0.40075	0.088812	0.089001	1.0021		0.45435	0.083549	0.0727	0.87015		0.088842	0.40073	0.2217
YGL171W	0.38599	0.031991	0.012037	0.37626		0.40146	0.030274	0.011829	0.39074		0.027952	0.3863	0.0723583
YGL172W	0.34775	0.044911	0.037317	0.8309		0.40669	0.038993	0.039843	1.0218		0.043142	0.34782	0.124035
YGL174W	0.3948	0.099875	0.1588	1.59		0.43518	0.094802	0.10134	1.069		0.10843	0.39363	0.275462
YGL175C	0.30526	0.064388	0.11784	1.8301		0.35375	0.061808	0.092845	1.5022		0.071959	0.30463	0.236218
YGL176C	0.43065	0.13536	0.16544	1.2223		0.43776	0.12487	0.16512	1.3224		0.14159	0.42978	0.329448
YGL180W	0.41447	0.027676	0.010734	0.38786		0.50913	0.024631	0.013821	0.56113		0.024295	0.41472	0.0585817
YGL181W	0.42142	0.033485	0.032238	0.96276		0.52243	0.031248	0.027493	0.87983		0.033269	0.42146	0.0789375
YGL184C	0.36853	0.009063	0.015661	1.728		0.45125	0.0092359	0.015224	1.6484		0.010379	0.36839	0.0281739
YGL185C	0.317	0.080569	0.028784	0.35726		0.38386	0.072031	0.028074	0.38975		0.070112	0.31788	0.220561
YGL186C	0.40229	0.034042	0.010982	0.32261		0.46478	0.029831	0.013961	0.46799		0.026823	0.4027	0.0666079
YGL190C	0.23958	0.0030978	0.0047304	1.527		0.27544	0.0029588	0.0041598	1.4059		0.0033911	0.23951	0.0141585
YGL192W	0.33941	0.050617	0.066243	1.3087		0.40209	0.048508	0.05654	1.1656		0.05316	0.33865	0.156976
YGL194C	0.36947	0.0085202	0.0058127	0.68223		0.41324	0.00865	0.0055699	0.64392		0.0080492	0.3696	0.0217781
YGL195W	0.4015	0.032831	0.015682	0.47765		0.44692	0.028558	0.019194	0.67213		0.02842	0.40197	0.0707018
YGL196W	0.38593	0.056551	0.032184	0.5691		0.4204	0.051954	0.036781	0.70797		0.05105	0.38675	0.131997
YGL197W	0.43898	0.028903	0.020595	0.71256		0.51492	0.026658	0.020631	0.77391		0.027092	0.43915	0.0616919
YGL198W	0.36157	0.052989	0.026001	0.49068		0.43107	0.046747	0.028902	0.61827		0.045848	0.36194	0.126673
YGL201C	0.40633	0.020504	0.015811	0.77113		0.41189	0.019789	0.016859	0.85195		0.019481	0.40642	0.0479332
YGL202W	0.32169	0.023707	0.0042254	0.17824		0.39628	0.020594	0.0045522	0.22104		0.019238	0.32267	0.0596213
YGL203C	0.47889	0.065423	0.062672	0.95796		0.5468	0.062202	0.049042	0.78843		0.065011	0.47898	0.135728
YGL205W	0.47279	0.024252	0.025401	1.0474		0.5549	0.021436	0.02764	1.2894		0.024517	0.47276	0.0518593
YGL206C	0.36181	0.009811	0.0043167	0.43998		0.44527	0.0087302	0.0044751	0.5126		0.008679	0.3625	0.0239421
YGL207W	0.47743	0.0062996	0.0077846	1.2357		0.51454	0.0070102	0.0070128	1.0004		0.0065507	0.47734	0.0137233
YGL208W	0.35571	0.065526	0.030097	0.45931		0.40678	0.061009	0.029198	0.47859		0.059101	0.3565	0.165781
YGL211W	0.3897	0.015129	0.0067741	0.44776		0.48336	0.015018	0.006495	0.4325		0.013461	0.38984	0.0345296
YGL212W	0.47483	0.05488	0.013808	0.25161		0.55166	0.052412	0.013568	0.25888		0.049515	0.47498	0.104246
YGL213C	0.29691	0.029497	0.0052812	0.17904		0.3159	0.026699	0.011323	0.42411		0.023542	0.29746	0.0791434
YGL215W	0.33096	0.04023	0.032281	0.8024		0.39108	0.034728	0.032489	0.93551		0.038569	0.33125	0.116435
YGL216W	0.45172	0.031658	0.028088	0.88724		0.5368	0.03025	0.027797	0.91889		0.030946	0.45181	0.0684934
YGL219C	0.35372	0.027678	0.0051129	0.18473		0.43737	0.025214	0.01035	0.41049		0.023064	0.35483	0.0650001
YGL221C	0.34418	0.062926	0.04556	0.72403		0.43248	0.053137	0.048161	0.90636		0.058923	0.34415	0.171213
YGL223C	0.36916	0.093513	0.07445	0.79615		0.53976	0.075031	0.080583	1.074		0.089917	0.37008	0.242966
YGL224C	0.4001	0.028725	0.010275	0.35771		0.50509	0.025268	0.013554	0.53639		0.025398	0.40131	0.0632877
YGL227W	0.45176	0.035703	0.029686	0.83148		0.50864	0.034106	0.025542	0.74891		0.034704	0.45195	0.0767873
YGL228W	0.38192	0.068486	0.073373	1.0714		0.48736	0.059644	0.066489	1.1148		0.069391	0.38177	0.181761
YGL229C	0.35059	0.063665	0.050107	0.78704		0.42264	0.057851	0.044151	0.76319		0.06141	0.35135	0.174783
YGL233W	0.3355	0.025008	0.026021	1.0405		0.4164	0.022317	0.025285	1.133		0.025215	0.33543	0.0751722
YGL234W	0.26903	0.010871	0.0045145	0.41529		0.31605	0.0090104	0.005439	0.60363		0.0091534	0.26911	0.0340136
YGL236C	0.36043	0.046237	0.026912	0.58204		0.44087	0.041166	0.03206	0.77881		0.042182	0.36082	0.116906
YGL237C	0.30555	0.045619	0.068226	1.4956		0.3418	0.043322	0.058464	1.3495		0.049457	0.30524	0.162027
YGL238W	0.31777	0.015485	0.0090248	0.58282		0.38108	0.013308	0.010199	0.7664		0.013952	0.31826	0.0438384
YGL241W	0.50654	0.071361	0.044904	0.62925		0.5885	0.063132	0.045904	0.72712		0.065485	0.50741	0.129057
YGL243W	0.38307	0.092712	0.043702	0.47137		0.41084	0.08786	0.042575	0.48458		0.083643	0.38398	0.217832
YGL244W	0.37663	0.01383	0.032454	2.3467		0.45164	0.013356	0.020084	1.5038		0.015754	0.3762	0.0418767
YGL246C	0.47561	0.03358	0.019773	0.58884		0.54348	0.031583	0.018839	0.59651		0.030958	0.47592	0.0650487
YGL247W	0.49969	0.091541	0.05052	0.55188		0.4815	0.086052	0.053247	0.61877		0.081641	0.50053	0.163109
YGL248W	0.3493	0.02403	0.0072952	0.30359		0.43318	0.021835	0.0094773	0.43403		0.020979	0.349	0.0601117
YGL249W	0.40185	0.14982	0.08923	0.5956		0.46196	0.13322	0.080463	0.60397		0.13943	0.40361	0.345457
YGL250W	0.37498	0.051297	0.052597	1.0253		0.46257	0.048467	0.041875	0.86398		0.051502	0.37493	0.137364
YGL251C	0.45912	0.057443	0.054675	0.95183		0.49009	0.053969	0.057258	1.0609		0.056887	0.45917	0.123891
YGL252C	0.36861	0.014146	0.0064931	0.45901		0.33853	0.013725	0.0071452	0.52058		0.012329	0.36859	0.0334491
YGL254W	0.53271	0.13977	0.12913	0.92392		0.64223	0.13144	0.10047	0.76436		0.13806	0.53288	0.259083
YGL255W	0.37697	0.060559	0.023388	0.38621		0.38719	0.054426	0.029362	0.53949		0.049477	0.3791	0.130512
YGL256W	0.17107	0.02181	0.017598	0.80687		0.18316	0.019767	0.021561	1.0907		0.020737	0.17157	0.120866
YGL257C	0.5482	0.13196	0.080101	0.60701		0.63935	0.11784	0.075648	0.64195		0.12158	0.54977	0.221147
YGL258W	0.49163	0.045497	0.0076635	0.16844		0.44299	0.041649	0.013762	0.33043		0.033492	0.5026	0.0666375
YGR002C	0.4117	0.025998	0.036942	1.421		0.50496	0.025424	0.029896	1.1759		0.027612	0.41123	0.0671449
YGR003W	0.43952	0.077587	0.052944	0.68238		0.51335	0.068694	0.055723	0.81118		0.072653	0.44013	0.165072
YGR004W	0.3315	0.043129	0.024623	0.57092		0.35512	0.037534	0.032887	0.87619		0.038426	0.33171	0.115842
YGR006W	0.41053	0.077203	0.06852	0.88753		0.41845	0.075679	0.067854	0.89661		0.075614	0.41079	0.18407
YGR007W	0.47524	0.045156	0.026175	0.57967		0.54441	0.043112	0.021874	0.50739		0.041774	0.47577	0.0878029
YGR009C	0.43359	0.047571	0.096363	2.0257		0.4701	0.046081	0.063909	1.3869		0.053449	0.43346	0.123308
YGR012W	0.43638	0.034419	0.019438	0.56475		0.46948	0.031327	0.024671	0.78754		0.030879	0.43606	0.0708136
YGR013W	0.30877	0.077392	0.063602	0.82182		0.39588	0.072057	0.044628	0.61934		0.075302	0.30942	0.243365
YGR014W	0.3993	0.14756	0.11935	0.80883		0.42289	0.11679	0.13154	1.1263		0.1388	0.39844	0.348359
YGR015C	0.4137	0.059102	0.083935	1.4202		0.49784	0.053818	0.078499	1.4586		0.063756	0.41259	0.154526
YGR017W	0.25365	0.027821	0.030671	1.1024		0.25425	0.029855	0.02473	0.82833		0.028282	0.25345	0.111588
YGR019W	0.25848	0.026328	0.006	0.22789		0.35173	0.022601	0.0060671	0.26845		0.022103	0.25943	0.0851983
YGR024C	0.28409	0.023788	0.012748	0.53589		0.36722	0.020661	0.020592	0.99665		0.021839	0.28459	0.0767385
YGR026W	0.33496	0.029818	0.026794	0.8986		0.43969	0.030351	0.025696	0.84662		0.029178	0.33527	0.0870284
YGR031W	0.42599	0.070737	0.08955	1.266		0.48663	0.069566	0.075693	1.0881		0.074063	0.42559	0.174024
YGR032W	0.38562	0.010328	0.0073175	0.7085		0.41017	0.0099258	0.0081811	0.82422		0.0096255	0.38588	0.0249443
YGR033C	0.39147	0.056763	0.060087	1.0586		0.42557	0.050723	0.065984	1.3009		0.057455	0.39161	0.146715
YGR036C	0.31866	0.049521	0.0055391	0.11185		0.43915	0.039037	0.0090939	0.23296		0.037101	0.32049	0.115763
YGR038W	0.35487	0.0088959	0.0077334	0.86932		0.38365	0.007453	0.0095872	1.2864		0.0085737	0.35486	0.0241608
YGR041W	0.39152	0.13844	0.094371	0.68168		0.38778	0.12765	0.10162	0.79607		0.12866	0.39201	0.328206
YGR042W	0.53975	0.13085	0.16024	1.2246		0.59409	0.11712	0.12265	1.0472		0.13611	0.53916	0.252448
YGR043C	0.45229	0.012442	0.015049	1.2095		0.53663	0.011067	0.01498	1.3535		0.012945	0.45219	0.0286273
YGR046W	0.43111	0.024649	0.029218	1.1854		0.49682	0.023349	0.026371	1.1294		0.025404	0.43086	0.0589611
YGR047C	0.49916	0.019955	0.011273	0.56492		0.56365	0.019803	0.0086164	0.4351		0.018565	0.49969	0.037153
YGR048W	0.43426	0.021487	0.020283	0.94397		0.53168	0.019531	0.018167	0.93018		0.021249	0.43426	0.0489315
YGR052W	0.448	0.02528	0.022396	0.88592		0.5566	0.027429	0.020315	0.74063		0.024767	0.44821	0.0552576
YGR053C	0.58397	0.10141	0.090042	0.88791		0.58621	0.097682	0.082437	0.84394		0.099238	0.58433	0.169832
YGR054W	0.3254	0.024641	0.015369	0.62372		0.39062	0.021765	0.017304	0.79501		0.022502	0.32578	0.0690712
YGR055W	0.35832	0.014664	0.0027715	0.18901		0.41208	0.011717	0.0035428	0.30237		0.011019	0.35847	0.030739
YGR056W	0.40481	0.04222	0.029636	0.70195		0.42661	0.040473	0.029231	0.72225		0.039927	0.40515	0.0985487
YGR057C	0.35328	0.014094	0.009391	0.66632		0.37127	0.015182	0.020155	1.3276		0.013149	0.35358	0.0371882
YGR058W	0.4113	0.027493	0.04	1.4549		0.4698	0.025647	0.036255	1.4136		0.029733	0.41102	0.0723395
YGR061C	0.35928	0.014046	0.0071661	0.51021		0.3995	0.012775	0.0082664	0.64706		0.01239	0.35954	0.0344607
YGR062C	0.41715	0.048136	0.051094	1.0615		0.48672	0.042091	0.051709	1.2285		0.048853	0.41713	0.117117
YGR065C	0.42749	0.01084	0.0095099	0.87729		0.51796	0.010009	0.010925	1.0916		0.0105	0.42755	0.0245585
YGR066C	0.49185	0.053377	0.070756	1.3256		0.58897	0.048721	0.066493	1.3648		0.056387	0.49137	0.114755
YGR067C	0.35084	0.075943	0.028642	0.37715		0.47582	0.060959	0.039164	0.64247		0.064707	0.35306	0.183275
YGR068C	0.38427	0.036177	0.036078	0.99725		0.48826	0.033906	0.032633	0.96247		0.036159	0.38427	0.0940979
YGR070W	0.40815	0.056484	0.060588	1.0727		0.45749	0.051812	0.062271	1.2019		0.057358	0.40802	0.140576
YGR071C	0.45794	0.099748	0.073424	0.73609		0.52075	0.087689	0.084292	0.96126		0.093899	0.45909	0.204533
YGR072W	0.39925	0.081321	0.081879	1.0069		0.45992	0.073387	0.048217	0.65703		0.08139	0.39925	0.203857
YGR075C	0.31708	0.065613	0.061888	0.94324		0.43418	0.057186	0.048361	0.84568		0.065048	0.31715	0.205102
YGR077C	0.34969	0.11317	0.092637	0.81853		0.47726	0.091127	0.098289	1.0786		0.10864	0.35058	0.309886
YGR079W	0.3928	0.046459	0.041719	0.89798		0.45246	0.045036	0.040467	0.89855		0.045598	0.39289	0.116058
YGR081C	0.38281	0.062396	0.1898	3.0419		0.41969	0.063311	0.12889	2.0359		0.079422	0.38232	0.207737
YGR083C	0.42081	0.029829	0.019417	0.65096		0.44958	0.0263	0.021037	0.79989		0.027428	0.42085	0.0651729
YGR084C	0.32682	0.056468	0.050593	0.89595		0.40357	0.050482	0.047441	0.93977		0.055342	0.32697	0.169257
YGR087C	0.41362	0.017448	0.0077849	0.44617		0.52156	0.014174	0.010209	0.72031		0.015098	0.41394	0.0364739
YGR088W	0.47995	0.007494	0.0048504	0.64724		0.51858	0.0074737	0.0041504	0.55533		0.0070648	0.48016	0.0147134
YGR089W	0.38457	0.050565	0.04738	0.93701		0.45465	0.044237	0.05005	1.1314		0.049857	0.38474	0.129586
YGR090W	0.34779	0.035996	0.012424	0.34516		0.4026	0.032738	0.016078	0.49112		0.030706	0.34987	0.087764
YGR091W	0.41112	0.086773	0.07617	0.87781		0.45192	0.082044	0.069105	0.84229		0.084916	0.4114	0.206407
YGR092W	0.42301	0.0091384	0.0083172	0.91013		0.50901	0.0087991	0.007878	0.89531		0.0089767	0.42303	0.02122
YGR093W	0.49844	0.076543	0.04845	0.63298		0.60236	0.068154	0.044091	0.64694		0.071306	0.49915	0.142855
YGR094W	0.28489	0.017908	0.0072221	0.4033		0.33484	0.016432	0.0075863	0.46167		0.015713	0.28582	0.0549752
YGR095C	0.31413	0.049993	0.0093741	0.18751		0.34323	0.045829	0.0096442	0.21044		0.040689	0.31483	0.129241
YGR096W	0.30671	0.035407	0.021598	0.60998		0.33859	0.032541	0.024132	0.74157		0.032097	0.30718	0.104489
YGR098C	0.41508	0.059702	0.03392	0.56815		0.51117	0.052263	0.038032	0.7277		0.054496	0.41608	0.130975
YGR099W	0.40089	0.087964	0.099465	1.1307		0.47843	0.080404	0.090138	1.1211		0.090243	0.40062	0.225258
YGR100W	0.42297	0.015967	0.019919	1.2475		0.52714	0.013889	0.020035	1.4425		0.01678	0.4229	0.0396784
YGR101W	0.38684	0.029308	0.035365	1.2067		0.45522	0.025592	0.039479	1.5426		0.030958	0.38666	0.0800652
YGR102C	0.33157	0.11421	0.17171	1.5035		0.35593	0.10826	0.13283	1.2269		0.12271	0.33159	0.370065
YGR103W	0.37988	0.025221	0.010767	0.42691		0.41257	0.025219	0.00828	0.32833		0.023183	0.38084	0.0608733
YGR104C	0.41785	0.075767	0.035823	0.4728		0.49229	0.063545	0.038885	0.61193		0.066563	0.41829	0.159131
YGR106C	0.30982	0.080254	0.045436	0.56615		0.39172	0.065775	0.053116	0.80754		0.071037	0.31332	0.226723
YGR108W	0.43993	0.029362	0.020841	0.70981		0.54995	0.027737	0.021901	0.78962		0.028014	0.4403	0.0636248
YGR109C	0.37792	0.058809	0.022363	0.38027		0.43139	0.053075	0.029405	0.55404		0.052018	0.37718	0.137913
YGR110W	0.43818	0.040588	0.027373	0.6744		0.49177	0.039141	0.025886	0.66135		0.038029	0.43853	0.0867193
YGR112W	0.39221	0.064273	0.03349	0.52105		0.46454	0.058686	0.030989	0.52805		0.058396	0.39249	0.148783
YGR113W	0.45691	0.057534	0.026607	0.46246		0.50642	0.053499	0.03504	0.65496		0.052187	0.45742	0.11409
YGR116W	0.38946	0.0093555	0.011349	1.2131		0.45508	0.0087333	0.009721	1.1131		0.0096401	0.3894	0.0247563
YGR117C	0.37568	0.10688	0.042462	0.3973		0.41703	0.094503	0.046724	0.49441		0.092657	0.3774	0.245514
YGR119C	0.40941	0.03034	0.043882	1.4463		0.43287	0.028489	0.041228	1.4472		0.032978	0.40927	0.0805776
YGR120C	0.39466	0.033752	0.064569	1.913		0.4955	0.031145	0.064361	2.0665		0.038481	0.39237	0.0980732
YGR121C	0.41233	0.017102	0.012815	0.74933		0.50034	0.014081	0.015605	1.1082		0.015987	0.41233	0.0387723
YGR122W	0.40801	0.074123	0.070373	0.94941		0.52296	0.062446	0.073901	1.1834		0.073326	0.40813	0.179663
YGR123C	0.38304	0.026838	0.013748	0.51227		0.42121	0.02455	0.013992	0.56994		0.024256	0.38348	0.0632523
YGR124W	0.28723	0.007396	0.0038595	0.52183		0.34195	0.0069301	0.0083474	1.2045		0.0066339	0.28746	0.0230776
YGR125W	0.38799	0.02187	0.017181	0.78557		0.44667	0.019856	0.019002	0.957		0.020732	0.38811	0.0534178
YGR127W	0.30746	0.058912	0.016712	0.28368		0.35705	0.050694	0.026396	0.52069		0.050153	0.30711	0.163306
YGR128C	0.4231	0.058215	0.022397	0.38472		0.53429	0.048351	0.028542	0.5903		0.050062	0.42438	0.117965
YGR129W	0.53313	0.066355	0.13014	1.9613		0.53977	0.064317	0.075222	1.1696		0.072688	0.53588	0.135642
YGR130C	0.58773	0.065512	0.08145	1.2433		0.64107	0.060891	0.057241	0.94006		0.067318	0.58748	0.114588
YGR132C	0.40708	0.0071177	0.0067354	0.94628		0.50677	0.0057521	0.007508	1.3053		0.0070181	0.40708	0.0172401
YGR134W	0.30032	0.065084	0.058505	0.89891		0.35818	0.058849	0.055987	0.95137		0.063859	0.30049	0.212516
YGR136W	0.44505	0.035833	0.044151	1.2321		0.44457	0.035445	0.040351	1.1384		0.0377	0.44468	0.0847801
YGR142W	0.67685	0.09803	0.22018	2.246		0.67813	0.095454	0.14916	1.5626		0.11603	0.67027	0.173109
YGR143W	0.45623	0.02922	0.016491	0.56439		0.49418	0.027022	0.018424	0.68182		0.026615	0.45661	0.0582883
YGR145W	0.3795	0.025553	0.0082007	0.32094		0.41453	0.024819	0.0067376	0.27147		0.022779	0.37985	0.0599684
YGR146C	0.28672	0.047073	0.061853	1.314		0.38959	0.04055	0.067013	1.6526		0.049552	0.2863	0.173077
YGR147C	0.32288	0.072054	0.1123	1.5585		0.39495	0.068937	0.084556	1.2266		0.079176	0.32267	0.245378
YGR149W	0.36693	0.020129	0.0057089	0.28362		0.50393	0.01705	0.010586	0.62088		0.017019	0.36778	0.0462749
YGR150C	0.38552	0.085562	0.0847	0.98993		0.44314	0.078697	0.080344	1.0209		0.085409	0.38555	0.221525
YGR152C	0.31697	0.022588	0.030828	1.3648		0.34084	0.02105	0.028781	1.3673		0.02422	0.31682	0.0764472
YGR153W	0.63017	0.1682	0.14412	0.85688		0.54987	0.16877	0.12026	0.71253		0.16452	0.62862	0.261716
YGR154C	0.34604	0.091657	0.055243	0.60271		0.44529	0.079803	0.049872	0.62493		0.084337	0.34715	0.242941
YGR156W	0.22542	0.029005	0.02172	0.74885		0.26534	0.025652	0.021233	0.82772		0.027463	0.22554	0.121766
YGR157W	0.39857	0.038586	0.014683	0.38051		0.45548	0.033924	0.01674	0.49345		0.032919	0.40003	0.0822913
YGR158C	0.31307	0.064816	0.056996	0.87935		0.34771	0.059023	0.059204	1.0031		0.063206	0.31327	0.201762
YGR159C	0.23468	0.012352	0.014007	1.134		0.24422	0.012483	0.012206	0.97782		0.012627	0.23456	0.0538327
YGR161C	0.32659	0.025465	0.018074	0.70976		0.36673	0.023167	0.018353	0.79221		0.02396	0.32661	0.0733597
YGR162W	0.29597	0.033655	0.053331	1.5846		0.33058	0.032476	0.042529	1.3096		0.036667	0.29568	0.124009
YGR163W	0.51591	0.0033713	0.0075892	2.2511		0.57884	0.0030565	0.0070894	2.3194		0.0041396	0.51589	0.00802419
YGR165W	0.32248	0.032261	0.022295	0.69109		0.37696	0.030759	0.019819	0.64433		0.030395	0.32264	0.0942072
YGR166W	0.36303	0.075099	0.058466	0.77852		0.42654	0.065601	0.062883	0.95856		0.071487	0.36357	0.196625
YGR167W	0.33125	0.046561	0.08265	1.7751		0.36291	0.04571	0.049266	1.0778		0.050301	0.3296	0.152612
YGR168C	0.33589	0.11661	0.068035	0.58345		0.42505	0.096885	0.068829	0.71042		0.10555	0.33732	0.312908
YGR169C	0.27752	0.049597	0.046176	0.93102		0.34347	0.045373	0.039761	0.87631		0.048859	0.27771	0.175935
YGR170W	0.36666	0.0427	0.021653	0.50709		0.39552	0.03968	0.02342	0.59023		0.038479	0.36703	0.104839
YGR171C	0.41055	0.04832	0.049348	1.0213		0.48576	0.044657	0.047704	1.0682		0.048502	0.41053	0.118145
YGR172C	0.35242	0.0024605	0.021139	8.5913		0.34872	0.0022301	0.025595	11.477		0.0073173	0.35052	0.0208756
YGR177C	0.2923	0.064097	0.032706	0.51026		0.34998	0.059186	0.033842	0.57179		0.05835	0.2935	0.198807
YGR178C	0.36087	0.031579	0.034522	1.0932		0.40548	0.030006	0.029133	0.97091		0.032116	0.36083	0.0890059
YGR179C	0.54128	0.084025	0.043291	0.51522		0.62495	0.077793	0.030466	0.39162		0.078811	0.54194	0.145424
YGR184C	0.43262	0.020844	0.010289	0.49359		0.50938	0.019242	0.010995	0.57138		0.018842	0.43297	0.043518
YGR187C	0.42578	0.039437	0.02852	0.72317		0.49439	0.03489	0.024199	0.69358		0.037502	0.4258	0.0880742
YGR188C	0.38808	0.063794	0.04367	0.68455		0.4318	0.060973	0.039969	0.65552		0.060379	0.38874	0.15532
YGR189C	0.48471	0.076637	0.085453	1.115		0.50611	0.065252	0.095177	1.4586		0.07905	0.48491	0.16302
YGR191W	0.34114	0.018665	0.013173	0.70574		0.36963	0.016065	0.018405	1.1457		0.016872	0.34126	0.0494403
YGR193C	0.22901	0.083088	0.053652	0.64573		0.28686	0.06901	0.058866	0.85302		0.076986	0.22938	0.335626
YGR194C	0.44445	0.062078	0.032867	0.52945		0.52404	0.05567	0.036678	0.65884		0.056735	0.44483	0.127543
YGR196C	0.58891	0.095079	0.10608	1.1157		0.56707	0.090621	0.075185	0.82967		0.096571	0.58897	0.163966
YGR198W	0.37408	0.052365	0.019578	0.37388		0.47324	0.046892	0.017803	0.37966		0.046766	0.37611	0.124341
YGR199W	0.4075	0.042362	0.03095	0.73062		0.45111	0.038338	0.036132	0.94244		0.039775	0.40786	0.0975212
YGR200C	0.3721	0.044018	0.020039	0.45524		0.40165	0.038713	0.024177	0.62451		0.038533	0.37223	0.103519
YGR201C	0.46361	0.038707	0.022698	0.58642		0.55578	0.037081	0.020788	0.5606		0.035727	0.46442	0.0769282
YGR202C	0.38287	0.015451	0.0090985	0.58886		0.49944	0.014311	0.0065233	0.45582		0.014654	0.38315	0.0382461
YGR204W	0.35982	0.010323	0.004124	0.39949		0.42777	0.0087538	0.0046947	0.53631		0.0087685	0.35997	0.024359
YGR205W	0.4072	0.038889	0.022265	0.57254		0.55124	0.035771	0.017509	0.48947		0.03627	0.40753	0.0889996
YGR207C	0.30962	0.018673	0.02832	1.5167		0.36996	0.017379	0.027311	1.5715		0.020599	0.30945	0.0665665
YGR208W	0.41563	0.065236	0.036028	0.55227		0.49111	0.057772	0.031881	0.55184		0.05988	0.41607	0.143918
YGR212W	0.43308	0.11098	0.055746	0.5023		0.51837	0.093469	0.063885	0.68349		0.10034	0.43459	0.230884
YGR213C	0.50641	0.060212	0.034808	0.5781		0.55564	0.051062	0.042882	0.83981		0.052558	0.50733	0.103597
YGR216C	0.3689	0.058293	0.023551	0.40401		0.43226	0.049492	0.025739	0.52006		0.049753	0.37019	0.134399
YGR217W	0.41073	0.027627	0.016762	0.60674		0.46973	0.025309	0.018022	0.71209		0.025068	0.41118	0.060966
YGR218W	0.34893	0.003964	0.0040617	1.0247		0.43008	0.0041054	0.0043367	1.0563		0.0039854	0.34892	0.0114221
YGR220C	0.54474	0.023437	0.015344	0.65469		0.51865	0.02282	0.015468	0.67783		0.021681	0.54478	0.0397977
YGR221C	0.40213	0.16329	0.12439	0.76178		0.43804	0.14259	0.12558	0.88069		0.15474	0.40335	0.383637
YGR222W	0.4027	0.10485	0.053786	0.51297		0.53403	0.088198	0.058503	0.66332		0.095343	0.40411	0.235933
YGR223C	0.47763	0.036599	0.057527	1.5718		0.6328	0.033041	0.05008	1.5157		0.040781	0.47716	0.0854661
YGR224W	0.43776	0.093339	0.037868	0.4057		0.50874	0.072136	0.050528	0.70046		0.075757	0.43785	0.17302
YGR227W	0.29771	0.030447	0.0094912	0.31173		0.36997	0.025812	0.0090423	0.35031		0.024609	0.29903	0.0822961
YGR229C	0.46373	0.058316	0.081373	1.3954		0.48395	0.056295	0.063971	1.1364		0.061766	0.4632	0.133346
YGR233C	0.45407	0.023556	0.022506	0.95544		0.54293	0.021738	0.021318	0.98069		0.023365	0.45411	0.0514523
YGR235C	0.37566	0.082189	0.054328	0.66101		0.44927	0.07055	0.054802	0.77678		0.076263	0.37581	0.20293
YGR237C	0.42083	0.035759	0.01539	0.43039		0.43991	0.034585	0.014183	0.41008		0.031835	0.42125	0.0755727
YGR238C	0.46692	0.12541	0.1289	1.0278		0.49283	0.11494	0.11569	1.0066		0.126	0.46686	0.269888
YGR239C	0.34151	0.11398	0.079919	0.70114		0.47234	0.098843	0.071065	0.71897		0.10782	0.34213	0.315143
YGR240C	0.28321	0.003265	0.0017372	0.53206		0.3127	0.0033245	0.0021958	0.6605		0.0028473	0.2833	0.0100505
YGR245C	0.43337	0.015683	0.019645	1.2526		0.48154	0.014874	0.018092	1.2164		0.016342	0.43328	0.0377169
YGR246C	0.51953	0.032996	0.015612	0.47317		0.58138	0.029596	0.018588	0.62806		0.029766	0.51983	0.057261
YGR247W	0.33718	0.013043	0.029016	2.2247		0.41887	0.011362	0.029036	2.5556		0.01647	0.33704	0.0488666
YGR249W	0.38994	0.039098	0.033558	0.85832		0.4508	0.03494	0.031145	0.89138		0.038009	0.39001	0.0974565
YGR250C	0.43906	0.031786	0.043455	1.3671		0.52019	0.030199	0.035605	1.179		0.033626	0.43874	0.0766422
YGR252W	0.29379	0.015372	0.014637	0.95221		0.3574	0.014058	0.011353	0.80757		0.015262	0.29379	0.0519487
YGR253C	0.35524	0.011377	0.0085919	0.75517		0.35568	0.010211	0.014399	1.4101		0.010791	0.35516	0.0303835
YGR255C	0.39703	0.012613	0.0085274	0.67609		0.43561	0.012459	0.0095466	0.76622		0.011677	0.39722	0.0293968
YGR256W	0.39674	0.012926	0.0039387	0.3047		0.45886	0.011618	0.0046213	0.39776		0.010702	0.39693	0.0269619
YGR257C	0.35855	0.027875	0.01083	0.38851		0.41219	0.024415	0.013682	0.56039		0.023465	0.35881	0.0653967
YGR258C	0.47403	0.066105	0.048817	0.73848		0.55052	0.061298	0.041254	0.67301		0.063389	0.47441	0.133616
YGR260W	0.31751	0.0092459	0.0037244	0.40282		0.36617	0.009684	0.0040027	0.41333		0.0079343	0.31793	0.0249561
YGR261C	0.34209	0.047787	0.031221	0.65333		0.39725	0.043477	0.034418	0.79163		0.044081	0.34299	0.12852
YGR262C	0.35538	0.013199	0.010874	0.82391		0.43249	0.012258	0.009407	0.7674		0.012806	0.3554	0.0360326
YGR263C	0.4626	0.057709	0.035581	0.61656		0.52176	0.054266	0.035236	0.64931		0.053296	0.46348	0.114991
YGR266W	0.43039	0.050367	0.026587	0.52787		0.4928	0.049067	0.02879	0.58675		0.046256	0.43144	0.107213
YGR268C	0.2775	0.080091	0.075785	0.94623		0.3219	0.07975	0.056354	0.70664		0.079375	0.27749	0.286046
YGR270W	0.47997	0.07035	0.044903	0.63828		0.49462	0.067391	0.037484	0.55621		0.065763	0.48152	0.136574
YGR271W	0.4671	0.026012	0.010444	0.4015		0.5269	0.023635	0.014063	0.59504		0.022704	0.46806	0.0485066
YGR274C	0.48303	0.02476	0.053221	2.1494		0.50263	0.023744	0.04757	2.0035		0.029114	0.48256	0.0603324
YGR276C	0.39108	0.061693	0.032105	0.52039		0.47283	0.055713	0.03304	0.59304		0.056531	0.39206	0.14419
YGR277C	0.35821	0.03949	0.025591	0.64804		0.46602	0.03709	0.021816	0.58819		0.03677	0.35846	0.102578
YGR278W	0.39329	0.084976	0.050268	0.59155		0.46441	0.077173	0.050537	0.65486		0.078843	0.39394	0.20014
YGR280C	0.53899	0.024379	0.0175	0.71785		0.57539	0.02607	0.010511	0.40321		0.023709	0.53888	0.0439968
YGR283C	0.45663	0.089986	0.056065	0.62304		0.51667	0.081985	0.063613	0.77591		0.083343	0.45734	0.182234
YGR284C	0.24505	0.0087985	0.0053508	0.60815		0.29732	0.0071547	0.0064208	0.89742		0.0077859	0.24556	0.0317067
YGR285C	0.25221	0.016014	0.017483	1.0917		0.3396	0.013423	0.016257	1.2111		0.016313	0.25211	0.0647059
YGR286C	0.30538	0.011999	0.0082361	0.68639		0.36236	0.011912	0.0097257	0.81643		0.011277	0.30549	0.0369145
YGR289C	0.88936	0.077633	0.037524	0.48335		0.99278	0.067984	0.047725	0.70201		0.066927	0.88813	0.0753572
YHL002W	0.37435	0.041712	0.041313	0.99042		0.38819	0.041516	0.035974	0.86651		0.04165	0.37437	0.111254
YHL003C	0.31895	0.011777	0.0049479	0.42015		0.38542	0.010441	0.0052073	0.49872		0.010201	0.31965	0.031913
YHL004W	0.33283	0.039437	0.024167	0.61279		0.41387	0.036814	0.022449	0.60979		0.036173	0.33382	0.108361
YHL007C	0.33318	0.031586	0.038612	1.2224		0.38957	0.028612	0.035801	1.2512		0.032973	0.33303	0.0990091
YHL008C	0.42853	0.058521	0.045598	0.77916		0.4606	0.053823	0.047878	0.88956		0.055535	0.42872	0.129537
YHL009C	0.52929	0.11369	0.14809	1.3026		0.54754	0.10857	0.10037	0.9245		0.11833	0.52844	0.223923
YHL010C	0.42592	0.043518	0.064105	1.4731		0.48172	0.043498	0.046926	1.0788		0.046275	0.4251	0.108857
YHL012W	0.54398	0.091465	0.030523	0.33371		0.53252	0.084249	0.039096	0.46405		0.079101	0.54495	0.145153
YHL013C	0.71679	0.063228	0.07511	1.1879		0.62333	0.067006	0.050858	0.75901		0.064453	0.71572	0.0900534
YHL014C	0.4179	0.031568	0.012672	0.40142		0.47269	0.029693	0.011484	0.38676		0.028071	0.41828	0.0671105
YHL016C	0.41232	0.0099647	0.006678	0.67017		0.44555	0.0083711	0.0083868	1.0019		0.0090139	0.41236	0.0218593
YHL017W	0.30197	0.034696	0.012643	0.36439		0.41815	0.027562	0.017687	0.64173		0.029515	0.30286	0.0974543
YHL019C	0.37357	0.04485	0.03472	0.77413		0.51285	0.038606	0.032152	0.83283		0.043344	0.37371	0.115983
YHL020C	0.45735	0.042176	0.048157	1.1418		0.54099	0.041522	0.031322	0.75435		0.042816	0.4571	0.0936688
YHL022C	0.4756	0.065824	0.076383	1.1604		0.56531	0.059967	0.078684	1.3121		0.067888	0.47501	0.142919
YHL023C	0.39292	0.048689	0.035334	0.7257		0.45453	0.045088	0.03229	0.71616		0.046235	0.39344	0.117515
YHL024W	0.38794	0.029222	0.043637	1.4933		0.42951	0.027469	0.040005	1.4564		0.031514	0.38788	0.0812468
YHL025W	0.34019	0.049423	0.060736	1.2289		0.41139	0.046455	0.046063	0.99156		0.051092	0.33999	0.150275
YHL026C	0.3022	0.0335	0.020985	0.62643		0.39434	0.027017	0.024419	0.90383		0.030387	0.30248	0.10046
YHL027W	0.36961	0.072744	0.069575	0.95644		0.45448	0.065958	0.067614	1.0251		0.072115	0.36968	0.195074
YHL028W	0.44338	0.12202	0.099254	0.81345		0.52036	0.096046	0.099115	1.0319		0.11595	0.44289	0.261803
YHL029C	0.33493	0.031978	0.011997	0.37517		0.45886	0.026618	0.01673	0.62853		0.027925	0.33595	0.0831225
YHL030W	0.38594	0.049532	0.035555	0.71783		0.44936	0.043394	0.042251	0.97368		0.04629	0.38653	0.119758
YHL032C	0.41956	0.024701	0.028066	1.1362		0.50118	0.023336	0.029626	1.2696		0.025399	0.41948	0.0605488
YHL035C	0.46409	0.10609	0.054309	0.51194		0.48285	0.091488	0.065448	0.71538		0.092978	0.46492	0.199987
YHL036W	0.42604	0.030943	0.016388	0.5296		0.48145	0.025667	0.01948	0.75896		0.02645	0.42634	0.0620397
YHL038C	0.49277	0.0796	0.057191	0.71847		0.63735	0.071931	0.051891	0.72139		0.075809	0.49349	0.153618
YHL039W	0.4393	0.07039	0.052852	0.75084		0.59906	0.058132	0.056735	0.97596		0.066476	0.44016	0.151027
YHL044W	0.40145	0.20431	0.30866	1.5108		0.46338	0.17752	0.26796	1.5095		0.22613	0.40149	0.563227
YHR001W	0.33886	0.025858	0.0065488	0.25326		0.38522	0.024077	0.008389	0.34842		0.022634	0.33893	0.0667808
YHR002W	0.23895	0.026533	0.005604	0.2112		0.22558	0.025048	0.0087443	0.3491		0.021678	0.23836	0.0909465
YHR003C	0.30907	0.043598	0.051036	1.1706		0.35575	0.037873	0.055677	1.4701		0.045185	0.30887	0.146291
YHR005C	0.31805	0.017414	0.017511	1.0056		0.3998	0.01595	0.015252	0.95629		0.017431	0.31804	0.0548076
YHR006W	0.37329	0.061372	0.060901	0.99232		0.43598	0.057164	0.058418	1.0219		0.061285	0.3733	0.164171
YHR007C	0.20116	0.008947	0.0043226	0.48314		0.24314	0.0075164	0.0063926	0.85048		0.0079067	0.2017	0.0392003
YHR011W	0.32166	0.052803	0.048078	0.91052		0.35687	0.049641	0.043659	0.87949		0.051944	0.32174	0.161447
YHR014W	0.56081	0.053096	0.092323	1.7388		0.60089	0.05073	0.0762	1.5021		0.059784	0.56115	0.106538
YHR015W	0.35626	0.081256	0.053132	0.65388		0.37946	0.072264	0.055604	0.76945		0.075824	0.35671	0.212565
YHR016C	0.50971	0.063718	0.036322	0.57003		0.47792	0.060533	0.039447	0.65166		0.057476	0.50935	0.112842
YHR017W	0.36746	0.073523	0.038666	0.5259		0.44567	0.062952	0.046626	0.74065		0.066035	0.36733	0.17977
YHR020W	0.27036	0.015623	0.0063963	0.40943		0.35192	0.013166	0.0067285	0.51106		0.013546	0.27095	0.0499945
YHR023W	0.498	0.044077	0.031134	0.70636		0.59103	0.039734	0.028561	0.71882		0.042128	0.49854	0.0845027
YHR024C	0.38134	0.018233	0.0098156	0.53834		0.44582	0.016606	0.01025	0.61723		0.016552	0.38166	0.0433684
YHR027C	0.35676	0.016647	0.015378	0.92378		0.37502	0.015924	0.017831	1.1198		0.01639	0.35683	0.0459322
YHR028C	0.34823	0.05404	0.016073	0.29743		0.40565	0.047379	0.017536	0.37013		0.046316	0.34897	0.132722
YHR029C	0.42275	0.10341	0.032653	0.31575		0.45765	0.089905	0.044907	0.49949		0.086374	0.42133	0.205003
YHR030C	0.3495	0.016545	0.018648	1.1271		0.43493	0.015189	0.015885	1.0458		0.016885	0.34942	0.0483229
YHR031C	0.39728	0.031723	0.01643	0.51791		0.4417	0.029984	0.022177	0.73965		0.028609	0.39741	0.0719886
YHR032W	0.3787	0.050133	0.036925	0.73654		0.44074	0.047082	0.044522	0.94562		0.047289	0.37924	0.124694
YHR033W	0.40418	0.015241	0.01193	0.78277		0.45479	0.014564	0.011778	0.80869		0.014614	0.40427	0.0361491
YHR034C	0.52197	0.076463	0.041344	0.54071		0.64447	0.070328	0.035128	0.49948		0.071387	0.52229	0.136681
YHR035W	0.37894	0.13695	0.085279	0.6227		0.45554	0.11547	0.095939	0.83087		0.12544	0.3801	0.330018
YHR036W	0.26308	0.070589	0.021161	0.29978		0.32132	0.062117	0.024954	0.40172		0.060264	0.2645	0.227841
YHR037W	0.47963	0.013073	0.0042058	0.32172		0.5303	0.013157	0.0056551	0.42981		0.011169	0.48025	0.0232566
YHR038W	0.41682	0.036364	0.079468	2.1854		0.40186	0.038756	0.066881	1.7257		0.044526	0.41447	0.107429
YHR039C	0.33124	0.015078	0.0037895	0.25132		0.37594	0.012585	0.0070854	0.56302		0.012387	0.33161	0.0373541
YHR040W	0.41839	0.048236	0.015611	0.32364		0.52388	0.04555	0.011265	0.24732		0.044402	0.41857	0.10608
YHR042W	0.29105	0.018649	0.0099983	0.53614		0.35159	0.016675	0.010815	0.6486		0.016806	0.29178	0.0575982
YHR045W	0.38242	0.070319	0.04636	0.65928		0.44235	0.060732	0.050917	0.83838		0.064619	0.38277	0.168819
YHR046C	0.40189	0.021441	0.007837	0.36552		0.42555	0.020772	0.0080396	0.38704		0.018713	0.40248	0.0464942
YHR047C	0.48588	0.056949	0.013123	0.23043		0.59535	0.046834	0.017785	0.37974		0.046472	0.4874	0.0953467
YHR048W	0.33682	0.040864	0.0070056	0.17144		0.39341	0.036192	0.0079974	0.22097		0.031609	0.33732	0.0937063
YHR049W	0.28629	0.016155	0.010411	0.64444		0.32925	0.01519	0.0098549	0.64876		0.015097	0.28695	0.052612
YHR050W	0.36213	0.040983	0.011446	0.2793		0.42925	0.034269	0.015857	0.46271		0.033028	0.36277	0.0910439
YHR052W	0.28853	0.036409	0.034656	0.95185		0.37992	0.031511	0.032836	1.0421		0.036062	0.2886	0.124955
YHR057C	0.39527	0.043347	0.041841	0.96526		0.46237	0.040879	0.04029	0.98559		0.043046	0.39531	0.108892
YHR061C	0.38443	0.061391	0.028808	0.46926		0.50302	0.052462	0.029412	0.56064		0.055662	0.38485	0.144633
YHR062C	0.25537	0.022673	0.026666	1.1761		0.32227	0.019806	0.026249	1.3253		0.023529	0.25532	0.0921549
YHR063C	0.36303	0.028647	0.0068019	0.23743		0.39545	0.026255	0.0089061	0.33921		0.024215	0.364	0.0665247
YHR064C	0.24126	0.017928	0.01045	0.58292		0.27962	0.015237	0.012473	0.81861		0.016002	0.24189	0.066154
YHR065C	0.47768	0.019775	0.015258	0.77157		0.50828	0.018648	0.021863	1.1724		0.018874	0.47767	0.0395126
YHR066W	0.42537	0.027793	0.022601	0.81317		0.45278	0.027191	0.022508	0.82777		0.027021	0.42541	0.0635175
YHR067W	0.36453	0.072961	0.086103	1.1801		0.43143	0.070595	0.077553	1.0986		0.075083	0.36443	0.206029
YHR069C	0.40385	0.012404	0.02184	1.7607		0.43602	0.012816	0.023074	1.8004		0.014382	0.40364	0.0356308
YHR070W	0.34023	0.049081	0.011483	0.23397		0.40446	0.045647	0.01361	0.29816		0.042067	0.34204	0.122989
YHR071W	0.41731	0.060692	0.12626	2.0803		0.53745	0.05316	0.11519	2.1669		0.072445	0.41562	0.174306
YHR072W	0.35262	0.019711	0.0063765	0.32349		0.41665	0.017783	0.0075788	0.42617		0.016809	0.35303	0.0476135
YHR073W	0.41815	0.029721	0.030847	1.0379		0.49146	0.027942	0.027175	0.97255		0.029939	0.41813	0.0716021
YHR074W	0.30521	0.012265	0.0030385	0.24774		0.33736	0.011187	0.0033229	0.29703		0.010303	0.30556	0.0337184
YHR075C	0.3845	0.052361	0.031694	0.60529		0.42926	0.049095	0.030534	0.62194		0.047382	0.38592	0.122777
YHR076W	0.3199	0.046448	0.016532	0.35592		0.35794	0.042563	0.016665	0.39155		0.039509	0.32101	0.123077
YHR077C	0.574	0.051533	0.060293	1.17		0.66982	0.047406	0.050252	1.06		0.052789	0.57392	0.0919797
YHR078W	0.32314	0.035276	0.022074	0.62574		0.40194	0.029618	0.0247	0.83398		0.032041	0.32366	0.0989959
YHR079C	0.47702	0.032032	0.030548	0.95365		0.50246	0.031674	0.031912	1.0075		0.031744	0.47706	0.0665409
YHR080C	0.48691	0.080901	0.060896	0.75273		0.53523	0.073945	0.060467	0.81773		0.076961	0.48677	0.158105
YHR083W	0.26214	0.099231	0.10162	1.0241		0.33068	0.08949	0.095106	1.0628		0.099699	0.26205	0.380458
YHR084W	0.43409	0.029708	0.031211	1.0506		0.47482	0.028138	0.027094	0.96289		0.029973	0.43407	0.0690511
YHR085W	0.50064	0.03554	0.064156	1.8052		0.57729	0.034451	0.058869	1.7088		0.040752	0.50021	0.0814698
YHR086W	0.40349	0.032859	0.073107	2.2249		0.45681	0.031616	0.070227	2.2213		0.041327	0.40231	0.102724
YHR091C	0.42997	0.069253	0.056719	0.819		0.49632	0.062351	0.056749	0.91015		0.066876	0.43013	0.155479
YHR092C	0.3572	0.030155	0.0056857	0.18855		0.29691	0.031382	0.0079873	0.25452		0.022871	0.36333	0.0629483
YHR094C	0.27111	0.013553	0.014035	1.0355		0.29183	0.011789	0.017129	1.453		0.013705	0.27105	0.0505626
YHR096C	0.33714	0.014591	0.0030545	0.20934		0.38569	0.011726	0.0053037	0.45229		0.011246	0.33764	0.0333077
YHR098C	0.34907	0.015189	0.0071863	0.47311		0.40711	0.013833	0.0073716	0.53288		0.013505	0.34971	0.0386177
YHR099W	0.4107	0.015905	0.010224	0.64284		0.51433	0.014588	0.010493	0.71929		0.014764	0.41104	0.0359186
YHR102W	0.37073	0.050789	0.050307	0.99051		0.41745	0.046146	0.048039	1.041		0.050691	0.37075	0.136726
YHR103W	0.38662	0.052035	0.030304	0.58237		0.45433	0.047539	0.03243	0.68216		0.047936	0.38712	0.123827
YHR105W	0.4526	0.055192	0.039908	0.72309		0.55561	0.050227	0.035669	0.71015		0.052412	0.4526	0.115802
YHR106W	0.36093	0.030748	0.0060072	0.19537		0.38963	0.027074	0.0093174	0.34414		0.024383	0.36159	0.0674327
YHR108W	0.34409	0.035981	0.014727	0.4093		0.43573	0.029588	0.021407	0.72351		0.031355	0.34499	0.0908867
YHR109W	0.44101	0.11886	0.064236	0.54042		0.50707	0.10673	0.065738	0.61594		0.10764	0.4428	0.243089
YHR110W	0.53632	0.038427	0.040064	1.0426		0.66301	0.036604	0.034836	0.95168		0.038711	0.53625	0.0721883
YHR111W	0.51467	0.052496	0.01325	0.25239		0.61386	0.046831	0.015973	0.34108		0.04484	0.51483	0.0870967
YHR113W	0.4562	0.045052	0.009616	0.21344		0.55994	0.038438	0.013736	0.35737		0.036327	0.4574	0.0794206
YHR114W	0.41291	0.02955	0.035385	1.1975		0.45566	0.031058	0.028299	0.91116		0.030518	0.41274	0.07394
YHR115C	0.25556	0.028655	0.031332	1.0934		0.30686	0.024844	0.033227	1.3374		0.029259	0.25552	0.114508
YHR117W	0.37211	0.060918	0.062156	1.0203		0.47459	0.052976	0.060192	1.1362		0.061157	0.37205	0.164378
YHR118C	0.38967	0.049633	0.031293	0.63049		0.4468	0.046318	0.035571	0.76797		0.046723	0.3896	0.119926
YHR120W	0.44484	0.042595	0.037178	0.87282		0.48658	0.041045	0.035983	0.87666		0.041529	0.44509	0.0933047
YHR122W	0.33662	0.023404	0.038162	1.6306		0.43149	0.021542	0.034619	1.6071		0.025939	0.3363	0.0771305
YHR123W	0.32612	0.02363	0.010179	0.43074		0.39613	0.019254	0.012128	0.62989		0.019869	0.32671	0.0608154
YHR124W	0.42014	0.032069	0.022671	0.70697		0.40166	0.033188	0.025435	0.76639		0.030339	0.42029	0.0721859
YHR127W	0.55186	0.088417	0.1093	1.2362		0.60788	0.081478	0.088663	1.0882		0.092065	0.55192	0.166809
YHR129C	0.39375	0.035594	0.013188	0.37052		0.42528	0.033965	0.018841	0.55472		0.031114	0.39393	0.0789836
YHR131C	0.54479	0.065696	0.030636	0.46632		0.53709	0.066427	0.029437	0.44314		0.059022	0.54625	0.108049
YHR132C	0.34405	0.03994	0.00753	0.18853		0.45131	0.035096	0.0095979	0.27348		0.033619	0.34667	0.096977
YHR133C	0.38896	0.05103	0.03045	0.5967		0.45671	0.041893	0.03851	0.91924		0.045193	0.3899	0.115909
YHR134W	0.46266	0.075771	0.12115	1.5989		0.53287	0.075571	0.091642	1.2127		0.082261	0.46346	0.177493
YHR135C	0.40958	0.017224	0.037214	2.1606		0.47953	0.020552	0.021389	1.0407		0.019687	0.40807	0.0482442
YHR137W	0.39176	0.026212	0.012378	0.47223		0.4542	0.025383	0.011617	0.45769		0.023175	0.39354	0.0588886
YHR139C	0.41914	0.016493	0.012376	0.75036		0.45735	0.012935	0.016233	1.255		0.014995	0.41901	0.0357867
YHR142W	0.40276	0.016185	0.016353	1.0104		0.47419	0.016139	0.019044	1.18		0.016235	0.40276	0.0403094
YHR143W	0.43814	0.15293	0.060997	0.39886		0.44462	0.097539	0.083382	0.85485		0.11723	0.42653	0.274846
YHR146W	0.48664	0.075977	0.078928	1.0388		0.51622	0.072735	0.069188	0.95124		0.076511	0.48661	0.157233
YHR149C	0.43589	0.062561	0.10942	1.749		0.44785	0.06091	0.089546	1.4701		0.070126	0.43544	0.161046
YHR150W	0.34454	0.047976	0.049699	1.0359		0.40136	0.045195	0.050391	1.115		0.048351	0.34451	0.140347
YHR151C	0.40134	0.049126	0.040677	0.82801		0.4641	0.044633	0.046236	1.0359		0.04716	0.40163	0.117422
YHR153C	0.35471	0.12431	0.10128	0.81476		0.46347	0.10061	0.092934	0.92374		0.11991	0.35512	0.337661
YHR154W	0.43801	0.096739	0.096799	1.0006		0.49733	0.086253	0.091443	1.0602		0.09675	0.438	0.22089
YHR155W	0.41923	0.04226	0.026887	0.63624		0.50172	0.03806	0.026795	0.70402		0.039274	0.41989	0.093534
YHR156C	0.51452	0.095499	0.094209	0.9865		0.5709	0.087213	0.058428	0.66994		0.095368	0.5145	0.185361
YHR157W	0.49305	0.11014	0.11603	1.0534		0.5271	0.10186	0.11159	1.0956		0.11132	0.4929	0.225847
YHR158C	0.41969	0.054986	0.048598	0.88382		0.47719	0.050618	0.044436	0.87787		0.053857	0.41985	0.128277
YHR159W	0.38366	0.074176	0.03573	0.48169		0.39576	0.072673	0.030706	0.42252		0.067851	0.38393	0.176728
YHR160C	0.49686	0.18578	0.11744	0.63217		0.5254	0.16453	0.1042	0.63331		0.17307	0.49656	0.348538
YHR161C	0.49522	0.061042	0.085358	1.3984		0.6116	0.056024	0.074603	1.3316		0.065333	0.49447	0.132127
YHR163W	0.41567	0.049277	0.046714	0.948		0.53727	0.044405	0.046694	1.0515		0.048653	0.41575	0.117025
YHR164C	0.40088	0.063422	0.066861	1.0542		0.42411	0.059362	0.067445	1.1362		0.064048	0.40086	0.159776
YHR165C	0.39123	0.023715	0.012153	0.51246		0.43421	0.022135	0.013745	0.62097		0.021513	0.3916	0.0549362
YHR166C	0.33949	0.01236	0.014262	1.1539		0.42816	0.011351	0.012948	1.1407		0.012662	0.33935	0.0373125
YHR168W	0.34453	0.065543	0.036438	0.55594		0.37449	0.061237	0.036847	0.60171		0.059806	0.3448	0.173451
YHR169W	0.3325	0.010174	0.0098518	0.96836		0.39479	0.0095605	0.010124	1.0589		0.0101	0.33251	0.030375
YHR171W	0.47423	0.054194	0.036501	0.67352		0.51811	0.048572	0.041886	0.86235		0.050159	0.47452	0.105705
YHR172W	0.38012	0.039595	0.018771	0.47407		0.47847	0.036234	0.016911	0.46671		0.036192	0.38087	0.0950245
YHR176W	0.36647	0.058454	0.017178	0.29388		0.46013	0.052176	0.017242	0.33046		0.050191	0.36712	0.136716
YHR177W	0.43171	0.11168	0.022177	0.19858		0.46714	0.1043	0.036767	0.3525		0.095997	0.43339	0.221503
YHR178W	0.34487	0.028817	0.022347	0.77549		0.42682	0.025939	0.023106	0.89079		0.027412	0.34502	0.0794505
YHR182W	0.35002	0.093579	0.087558	0.93566		0.41717	0.083762	0.083072	0.99176		0.092436	0.35014	0.263997
YHR184W	0.48772	0.051627	0.020008	0.38755		0.53341	0.050044	0.017424	0.34817		0.04638	0.48862	0.0949204
YHR185C	0.36079	0.027951	0.022297	0.79773		0.41326	0.026181	0.020979	0.80131		0.026963	0.36102	0.0746856
YHR186C	0.39635	0.017362	0.012904	0.74322		0.44924	0.017149	0.01354	0.78953		0.016475	0.39658	0.0415427
YHR187W	0.3729	0.056471	0.053801	0.95272		0.48639	0.047323	0.058305	1.2321		0.055936	0.37301	0.149958
YHR188C	0.28712	0.039856	0.028857	0.72404		0.37006	0.034006	0.031965	0.93999		0.037377	0.28761	0.129957
YHR190W	0.31992	0.0068435	0.0121	1.7681		0.47235	0.0057605	0.011493	1.9951		0.0078254	0.31912	0.0245218
YHR192W	0.31221	0.037606	0.023723	0.63082		0.40911	0.034775	0.023334	0.67101		0.035164	0.31303	0.112334
YHR194W	0.3674	0.026371	0.025968	0.98471		0.46893	0.023389	0.025728	1.1		0.026287	0.36741	0.0715468
YHR195W	0.37678	0.067343	0.073423	1.0903		0.44029	0.064208	0.069657	1.0849		0.068355	0.3767	0.181457
YHR196W	0.34332	0.062104	0.028184	0.45382		0.39352	0.055441	0.026492	0.47784		0.055723	0.34436	0.161816
YHR197W	0.38858	0.059605	0.042712	0.71659		0.48986	0.050093	0.044102	0.88039		0.055803	0.3891	0.143416
YHR198C	0.39922	0.044045	0.015803	0.35879		0.50535	0.03835	0.015854	0.4134		0.03847	0.40005	0.096163
YHR199C	0.41521	0.024778	0.014631	0.59048		0.52828	0.021988	0.015509	0.70532		0.022538	0.41553	0.0542392
YHR201C	0.43601	0.071525	0.062208	0.86974		0.51871	0.067134	0.05831	0.86855		0.069952	0.43597	0.160451
YHR202W	0.3917	0.057581	0.034688	0.60242		0.47989	0.051479	0.033675	0.65415		0.053026	0.39232	0.13516
YHR204W	0.34133	0.072475	0.072023	0.99376		0.41184	0.064148	0.07639	1.1908		0.072377	0.34135	0.212032
YHR205W	0.33075	0.012006	0.006828	0.56872		0.41975	0.010397	0.0076241	0.73329		0.01105	0.33099	0.0333847
YHR206W	0.34193	0.016634	0.014288	0.85897		0.43107	0.014765	0.014064	0.95256		0.016209	0.34207	0.047385
YHR207C	0.42158	0.032956	0.025467	0.77277		0.46367	0.031187	0.023202	0.74397		0.031763	0.42165	0.0753303
YHR209W	0.44259	0.097852	0.06136	0.62707		0.47149	0.086659	0.069262	0.79925		0.089742	0.4434	0.202395
YHR210C	0.53313	0.089189	0.025423	0.28505		0.57884	0.083096	0.035496	0.42716		0.076305	0.53412	0.142861
YIL001W	0.37467	0.042131	0.045097	1.0704		0.42915	0.040998	0.041207	1.0051		0.042668	0.37458	0.113909
YIL002C	0.35105	0.011215	0.0024586	0.21923		0.40888	0.010441	0.0023443	0.22452		0.0094401	0.35118	0.0268811
YIL003W	0.37432	0.033749	0.014285	0.42328		0.39585	0.030895	0.014791	0.47876		0.029312	0.37434	0.0783031
YIL005W	0.3112	0.093755	0.053532	0.57097		0.38955	0.081598	0.053117	0.65096		0.086468	0.31186	0.277265
YIL006W	0.30241	0.025917	0.017007	0.65619		0.3686	0.02321	0.018478	0.79611		0.023825	0.30267	0.0787161
YIL009W	0.34187	0.025336	0.009253	0.36521		0.4024	0.022745	0.011232	0.49381		0.021675	0.34206	0.0633661
YIL010W	0.34391	0.064173	0.075829	1.1816		0.36052	0.062228	0.065	1.0446		0.066257	0.34373	0.192759
YIL011W	0.40703	0.045916	0.0066521	0.14488		0.42677	0.032174	0.0083085	0.25824		0.032703	0.40505	0.0807382
YIL013C	0.3315	0.02786	0.0086038	0.30883		0.38552	0.025281	0.010942	0.43281		0.023208	0.33301	0.0696916
YIL014W	0.3455	0.074789	0.039328	0.52586		0.38206	0.067349	0.045019	0.66844		0.067343	0.34689	0.194134
YIL015W	0.39815	0.096443	0.066603	0.69059		0.43419	0.081712	0.077555	0.94913		0.088351	0.39873	0.221581
YIL017C	0.42383	0.034966	0.028274	0.80864		0.54898	0.03146	0.027633	0.87834		0.033773	0.42411	0.0796326
YIL019W	0.45644	0.065294	0.088752	1.3593		0.479	0.063829	0.068452	1.0724		0.068981	0.45638	0.151148
YIL020C	0.43025	0.03687	0.010252	0.27805		0.46451	0.035678	0.0092384	0.25894		0.032204	0.43073	0.0747661
YIL023C	0.3771	0.089709	0.052096	0.58072		0.45033	0.077264	0.060192	0.77904		0.080353	0.37784	0.212664
YIL026C	0.3806	0.037198	0.031381	0.84362		0.46972	0.033689	0.030947	0.91862		0.036133	0.38093	0.0948547
YIL030C	0.35255	0.028697	0.025999	0.90598		0.42041	0.025565	0.029389	1.1496		0.0281	0.35266	0.0796801
YIL031W	0.45543	0.081841	0.086384	1.0555		0.48561	0.073625	0.083735	1.1373		0.082761	0.45538	0.181741
YIL033C	0.28634	0.0070044	0.013641	1.9476		0.3763	0.0062978	0.011842	1.8804		0.0081436	0.28596	0.0284781
YIL034C	0.26796	0.026285	0.028349	1.0785		0.32896	0.024546	0.028156	1.1471		0.02666	0.26777	0.0995631
YIL035C	0.25398	0.011728	0.026911	2.2946		0.32688	0.01086	0.020612	1.898		0.013888	0.25356	0.054772
YIL036W	0.52995	0.076156	0.057512	0.75519		0.58445	0.069866	0.049822	0.7131		0.073032	0.53048	0.137672
YIL037C	0.42654	0.13859	0.10581	0.76343		0.50348	0.10529	0.13235	1.257		0.12988	0.42695	0.304204
YIL038C	0.41751	0.028088	0.034014	1.211		0.45878	0.025618	0.033169	1.2948		0.029102	0.41746	0.0697121
YIL039W	0.35125	0.038279	0.011708	0.30584		0.40683	0.035084	0.012771	0.36401		0.033318	0.35302	0.0943799
YIL042C	0.35867	0.029494	0.017991	0.61001		0.43838	0.027583	0.014911	0.54057		0.027912	0.35918	0.0777103
YIL043C	0.23935	0.017136	0.0080978	0.47255		0.28024	0.015214	0.0083918	0.55158		0.015235	0.23962	0.0635798
YIL044C	0.28668	0.045014	0.050437	1.1205		0.3355	0.039144	0.05317	1.3583		0.046263	0.28649	0.161482
YIL045W	0.38926	0.035096	0.03772	1.0748		0.43576	0.03619	0.028007	0.77389		0.035461	0.38923	0.0911055
YIL047C	0.33449	0.014249	0.01272	0.89271		0.42371	0.012811	0.01371	1.0702		0.013895	0.33458	0.0415297
YIL049W	0.30155	0.061954	0.0088812	0.14335		0.40195	0.052335	0.0090899	0.17369		0.04972	0.30422	0.163434
YIL055C	0.36972	0.056492	0.060973	1.0793		0.4443	0.049662	0.061205	1.2324		0.057346	0.36973	0.155102
YIL056W	0.31643	0.02909	0.025365	0.87197		0.39048	0.025536	0.025257	0.98908		0.028293	0.31657	0.0893736
YIL061C	0.33721	0.045994	0.066496	1.4457		0.38149	0.044026	0.058831	1.3363		0.049977	0.3372	0.148212
YIL063C	0.33365	0.058956	0.058193	0.98707		0.39004	0.055052	0.041434	0.75264		0.058849	0.33366	0.176374
YIL064W	0.28302	0.055628	0.022367	0.40208		0.35989	0.049888	0.018484	0.3705		0.04966	0.28346	0.175192
YIL066C	0.42248	0.0083823	0.0072886	0.86953		0.48214	0.0082343	0.0083564	1.0148		0.008137	0.42254	0.0192573
YIL067C	0.41719	0.026717	0.030694	1.1489		0.48088	0.023677	0.032876	1.3885		0.02763	0.41718	0.0662304
YIL068C	0.37883	0.009645	0.0068746	0.71276		0.44207	0.0095689	0.0062281	0.65087		0.0091799	0.37897	0.0242233
YIL070C	0.46793	0.025916	0.026056	1.0054		0.59383	0.021291	0.029929	1.4057		0.025949	0.46793	0.0554549
YIL071C	0.31318	0.056081	0.063904	1.1395		0.36765	0.052346	0.055308	1.0566		0.05744	0.31324	0.183374
YIL072W	0.50899	0.043828	0.012594	0.28735		0.58705	0.040256	0.015858	0.39392		0.037805	0.50987	0.0741464
YIL073C	0.36588	0.062798	0.042693	0.67985		0.45057	0.055859	0.044413	0.79509		0.059024	0.36672	0.160951
YIL074C	0.54616	0.012425	0.0038409	0.30911		0.57906	0.013378	0.0048624	0.36346		0.010169	0.54602	0.0186239
YIL075C	0.44598	0.014377	0.0065024	0.45227		0.49584	0.012467	0.0075981	0.60946		0.012546	0.44613	0.0281218
YIL076W	0.33608	0.026376	0.031008	1.1756		0.4521	0.024842	0.024637	0.99176		0.027176	0.33526	0.0810595
YIL077C	0.33223	0.076219	0.11944	1.567		0.40745	0.07052	0.098465	1.3963		0.083261	0.33164	0.251058
YIL079C	0.40277	0.062141	0.069892	1.1247		0.48426	0.059592	0.052065	0.8737		0.063205	0.40283	0.156902
YIL083C	0.30809	0.0064009	0.013405	2.0942		0.37102	0.0072371	0.013034	1.801		0.0077591	0.30762	0.025223
YIL084C	0.51804	0.019492	0.01078	0.55306		0.55359	0.018907	0.0083	0.439		0.018343	0.51814	0.0354016
YIL085C	0.36959	0.041604	0.028098	0.67537		0.42729	0.042859	0.02238	0.52218		0.039535	0.37036	0.106747
YIL088C	0.49083	0.031245	0.0067644	0.21649		0.53708	0.026692	0.008441	0.31624		0.023991	0.49098	0.0488635
YIL091C	0.40539	0.039679	0.047754	1.2035		0.46524	0.039169	0.037109	0.94741		0.040922	0.40523	0.100985
YIL092W	0.42724	0.21303	0.29158	1.3687		0.43591	0.18924	0.24968	1.3194		0.22817	0.42563	0.536076
YIL093C	0.21481	0.036172	0.025063	0.69288		0.26241	0.033673	0.020355	0.60449		0.034531	0.21504	0.160579
YIL095W	0.49176	0.055987	0.086277	1.541		0.48031	0.055348	0.080783	1.4595		0.062017	0.49109	0.126284
YIL096C	0.5073	0.034614	0.03401	0.98255		0.4883	0.035092	0.025519	0.7272		0.034529	0.50731	0.0680629
YIL097W	0.29403	0.039383	0.052889	1.3429		0.3623	0.035724	0.052274	1.4633		0.041827	0.29308	0.142715
YIL099W	0.37035	0.067867	0.037098	0.54663		0.44146	0.060878	0.039619	0.65079		0.06163	0.37149	0.165899
YIL103W	0.39158	0.018825	0.011472	0.60939		0.42975	0.017625	0.010598	0.60131		0.017423	0.39169	0.0444816
YIL104C	0.44041	0.039576	0.088183	2.2282		0.51806	0.040103	0.06752	1.6837		0.046525	0.43881	0.106025
YIL105C	0.32046	0.011273	0.011408	1.0119		0.40939	0.0098072	0.011293	1.1515		0.011298	0.32044	0.0352578
YIL107C	0.43736	0.022266	0.031349	1.4079		0.42054	0.022825	0.029697	1.3011		0.023935	0.4372	0.0547461
YIL108W	0.38759	0.019784	0.011784	0.5956		0.48234	0.017955	0.011392	0.63444		0.018113	0.38768	0.0467215
YIL110W	0.46678	0.065331	0.043391	0.66417		0.53603	0.058612	0.046321	0.7903		0.060574	0.46716	0.129664
YIL112W	0.57237	0.081369	0.07202	0.88511		0.5537	0.079595	0.056528	0.7102		0.08007	0.57238	0.13989
YIL113W	0.40433	0.069238	0.088655	1.2804		0.51209	0.063678	0.073528	1.1547		0.07289	0.40372	0.180546
YIL114C	0.54163	0.066646	0.049114	0.73693		0.65867	0.058602	0.053159	0.90713		0.062377	0.54225	0.115034
YIL115C	0.47639	0.1349	0.084969	0.62988		0.47871	0.11663	0.098514	0.84466		0.12267	0.47675	0.257305
YIL117C	0.47393	0.094512	0.088271	0.93397		0.49488	0.083663	0.1009	1.2061		0.093004	0.474	0.196211
YIL119C	0.3671	0.052611	0.032992	0.6271		0.44459	0.046163	0.033812	0.73245		0.049181	0.36867	0.133401
YIL120W	0.39999	0.079293	0.038042	0.47977		0.418	0.064162	0.054976	0.85682		0.066608	0.39981	0.166599
YIL121W	0.4112	0.03255	0.01654	0.50813		0.45321	0.02848	0.02045	0.71804		0.028142	0.41175	0.0683473
YIL122W	0.33794	0.03578	0.070169	1.9611		0.37806	0.034769	0.059297	1.7054		0.041174	0.3375	0.121997
YIL123W	0.40883	0.071922	0.045657	0.6348		0.41487	0.063899	0.054206	0.84831		0.065027	0.41041	0.158444
YIL124W	0.52184	0.035062	0.0075744	0.21603		0.58969	0.032407	0.011113	0.34294		0.028778	0.52279	0.055047
YIL126W	0.40282	0.021425	0.029338	1.3693		0.46501	0.020945	0.024238	1.1572		0.022768	0.40228	0.0565974
YIL127C	0.63417	0.03583	0.041117	1.1476		0.68023	0.035309	0.025377	0.71871		0.036436	0.63402	0.0574682
YIL128W	0.37256	0.052553	0.024874	0.47332		0.48173	0.044112	0.026973	0.61147		0.046245	0.37396	0.123663
YIL129C	0.35926	0.017386	0.017922	1.0308		0.42276	0.015565	0.019969	1.283		0.017505	0.35924	0.0487279
YIL130W	0.40139	0.042474	0.030403	0.71581		0.48428	0.037228	0.033701	0.90527		0.040216	0.4016	0.100139
YIL131C	0.3828	0.025368	0.015946	0.62859		0.43316	0.023741	0.016492	0.69467		0.023446	0.38306	0.0612071
YIL134W	0.36275	0.042964	0.024735	0.57573		0.447	0.037006	0.025507	0.68927		0.038177	0.36367	0.104977
YIL135C	0.26555	0.0327	0.019872	0.6077		0.33702	0.029786	0.016415	0.55109		0.030499	0.26572	0.114779
YIL136W	0.34609	0.016299	0.025188	1.5454		0.43033	0.016208	0.016968	1.0468		0.017346	0.34595	0.0501402
YIL139C	0.30155	0.047795	0.012689	0.26548		0.45423	0.040576	0.0099336	0.24482		0.041859	0.30257	0.138345
YIL140W	0.38708	0.039138	0.014374	0.36725		0.44861	0.034968	0.015223	0.43535		0.033113	0.38824	0.08529
YIL143C	0.34091	0.0097654	0.017623	1.8047		0.4076	0.0093841	0.015608	1.6633		0.011288	0.34066	0.0331357
YIL144W	0.44687	0.029933	0.038331	1.2805		0.49795	0.028452	0.033094	1.1631		0.031203	0.44658	0.069871
YIL145C	0.31605	0.039223	0.030686	0.78234		0.3887	0.03609	0.028085	0.77818		0.037407	0.31621	0.118298
YIL146C	0.26552	0.059775	0.021858	0.36566		0.32741	0.051018	0.024653	0.48321		0.051194	0.26647	0.192119
YIL147C	0.44023	0.046542	0.024211	0.5202		0.44395	0.042728	0.030609	0.71636		0.041226	0.44074	0.0935381
YIL149C	0.49716	0.11093	0.11661	1.0513		0.51296	0.10186	0.090483	0.88828		0.11173	0.49706	0.224782
YIL150C	0.41856	0.046843	0.027389	0.58469		0.47588	0.045966	0.022921	0.49865		0.043698	0.41874	0.104356
YIL151C	0.34918	0.037971	0.02963	0.78034		0.41613	0.035335	0.028562	0.80832		0.036293	0.34944	0.10386
YIL152W	0.41222	0.10009	0.031066	0.31039		0.53921	0.087388	0.027457	0.31419		0.088733	0.41333	0.214678
YIL153W	0.4034	0.026983	0.046565	1.7257		0.46232	0.027221	0.041171	1.5125		0.030053	0.403	0.0745732
YIL154C	0.45217	0.012185	0.036648	3.0075		0.38414	0.012241	0.03652	2.9834		0.016416	0.4518	0.0363347
YIL156W	0.38092	0.033121	0.038957	1.1762		0.47939	0.03106	0.038879	1.2517		0.034164	0.38076	0.0897258
YIL158W	0.45701	0.076126	0.10484	1.3772		0.48349	0.074882	0.088694	1.1844		0.081807	0.45626	0.179299
YIL159W	0.40047	0.048669	0.047821	0.98256		0.46645	0.045063	0.046237	1.026		0.048516	0.40051	0.121136
YIL160C	0.42158	0.015257	0.0050541	0.33126		0.50781	0.013863	0.0052884	0.38147		0.012886	0.42175	0.0305536
YIL161W	0.37848	0.13059	0.12597	0.96456		0.41084	0.11527	0.083608	0.72531		0.12994	0.37851	0.343293
YIL162W	0.38436	0.019911	0.0085717	0.4305		0.41557	0.018927	0.0086885	0.45905		0.017646	0.38687	0.0456122
YIL169C	0.62172	0.11006	0.077573	0.70483		0.55278	0.10102	0.081449	0.80624		0.10112	0.62331	0.162231
YIR001C	0.45838	0.051619	0.065873	1.2761		0.52243	0.048996	0.037748	0.77044		0.053335	0.45835	0.116363
YIR002C	0.38564	0.055113	0.045351	0.82287		0.41171	0.052839	0.042818	0.81034		0.053542	0.38573	0.138807
YIR003W	0.33268	0.17184	0.12957	0.754		0.38089	0.15238	0.1079	0.70808		0.16474	0.33313	0.494522
YIR004W	0.40943	0.041256	0.056394	1.3669		0.45965	0.039279	0.043423	1.1055		0.043559	0.40894	0.106517
YIR006C	0.37974	0.055592	0.088399	1.5901		0.40595	0.051002	0.085487	1.6761		0.062178	0.37921	0.163967
YIR007W	0.30357	0.049835	0.027277	0.54734		0.35722	0.045151	0.02763	0.61196		0.045297	0.30417	0.14892
YIR010W	0.35137	0.028638	0.030597	1.0684		0.43152	0.027522	0.021894	0.79551		0.028916	0.3513	0.0823114
YIR012W	0.39501	0.028722	0.020567	0.71608		0.48781	0.024397	0.022947	0.94057		0.026856	0.39507	0.0679778
YIR014W	0.40741	0.053438	0.049581	0.92784		0.52964	0.050663	0.036643	0.72327		0.052776	0.40749	0.129515
YIR016W	0.38351	0.12619	0.097981	0.77643		0.44384	0.11404	0.096117	0.84286		0.11989	0.38405	0.312173
YIR021W	0.31222	0.086789	0.042536	0.49011		0.38995	0.075042	0.048315	0.64383		0.077371	0.31425	0.246208
YIR023W	0.40636	0.030785	0.022828	0.74153		0.50588	0.02801	0.021069	0.7522		0.029354	0.40667	0.0721814
YIR024C	0.31681	0.090534	0.01663	0.18369		0.35099	0.082279	0.023637	0.28728		0.079476	0.31687	0.250816
YIR025W	0.33291	0.039431	0.087176	2.2109		0.34212	0.039981	0.060405	1.5108		0.045041	0.33302	0.13525
YIR026C	0.32231	0.015981	0.021107	1.3208		0.41051	0.014472	0.019746	1.3644		0.016937	0.32212	0.0525798
YIR027C	0.41319	0.044841	0.017075	0.38079		0.48933	0.038608	0.025049	0.64881		0.038362	0.41364	0.0927425
YIR028W	0.31515	0.010669	0.0030631	0.28711		0.3885	0.008354	0.0046133	0.55223		0.0084216	0.31545	0.0266971
YIR029W	0.35299	0.035967	0.026718	0.74284		0.39579	0.032128	0.025598	0.79677		0.033998	0.35299	0.0963143
YIR031C	0.35428	0.015618	0.0078575	0.5031		0.44039	0.013965	0.0081666	0.58478		0.013897	0.35452	0.0391995
YIR032C	0.31716	0.064986	0.082308	1.2665		0.37775	0.05984	0.074051	1.2375		0.068279	0.31687	0.21548
YIR033W	0.33362	0.035997	0.018238	0.50664		0.4157	0.033338	0.015863	0.47582		0.032977	0.33456	0.0985683
YIR034C	0.33212	0.010488	0.010702	1.0204		0.38662	0.00901	0.014343	1.5919		0.01054	0.33212	0.0317355
YIR035C	0.30359	0.025941	0.0084341	0.32513		0.33641	0.023802	0.0084429	0.35471		0.022072	0.30472	0.0724337
YIR036C	0.52125	0.048086	0.059609	1.2396		0.64287	0.042412	0.05991	1.4125		0.050613	0.52125	0.0970993
YIR038C	0.29576	0.027137	0.050688	1.8678		0.40356	0.023796	0.050942	2.1408		0.032213	0.29424	0.109479
YJL002C	0.45796	0.05776	0.038341	0.6638		0.51406	0.051688	0.050657	0.98006		0.052952	0.45827	0.115548
YJL004C	0.45221	0.050141	0.057501	1.1468		0.53233	0.041765	0.063808	1.5278		0.051976	0.45213	0.114958
YJL005W	0.3895	0.023852	0.020446	0.85717		0.44116	0.022312	0.021317	0.95541		0.023164	0.38959	0.0594574
YJL008C	0.33295	0.0064171	0.0036463	0.56821		0.35266	0.0066327	0.0041384	0.62394		0.0057882	0.33296	0.0173841
YJL010C	0.35003	0.029865	0.011995	0.40163		0.40534	0.029163	0.011057	0.37912		0.026679	0.35103	0.0760021
YJL013C	0.53018	0.083345	0.12981	1.5575		0.5168	0.083299	0.11032	1.3244		0.090515	0.5297	0.17088
YJL014W	0.30555	0.0032759	0.0040033	1.222		0.32608	0.002995	0.004404	1.4704		0.0034321	0.30553	0.0112333
YJL020C	0.46444	0.10839	0.11356	1.0477		0.47	0.097642	0.11312	1.1585		0.10935	0.46454	0.235394
YJL023C	0.34664	0.10044	0.090237	0.89844		0.36944	0.092497	0.082678	0.89384		0.098404	0.34673	0.283806
YJL025W	0.41835	0.054264	0.048452	0.89289		0.53009	0.049967	0.043917	0.87893		0.053245	0.41859	0.127201
YJL029C	0.36231	0.033687	0.024444	0.7256		0.49643	0.028575	0.025109	0.87868		0.031951	0.36276	0.0880775
YJL031C	0.34979	0.054954	0.018542	0.33742		0.50124	0.046272	0.017571	0.37974		0.05024	0.35022	0.143453
YJL033W	0.3611	0.013837	0.016622	1.2013		0.3874	0.012937	0.015977	1.2351		0.014341	0.36101	0.0397247
YJL035C	0.29042	0.052419	0.021238	0.40516		0.34654	0.048129	0.019598	0.4072		0.046632	0.29105	0.16022
YJL036W	0.42034	0.016138	0.015714	0.97373		0.54047	0.014587	0.014885	1.0204		0.016075	0.42034	0.0382429
YJL037W	0.25241	0.037665	0.019166	0.50886		0.29205	0.032793	0.019179	0.58487		0.033338	0.25255	0.132006
YJL038C	0.51921	0.066215	0.055513	0.83838		0.55008	0.062496	0.054224	0.86764		0.064091	0.51905	0.123478
YJL039C	0.38527	0.034318	0.020313	0.59191		0.46681	0.02968	0.024285	0.81822		0.031001	0.38611	0.0802906
YJL042W	0.37811	0.032131	0.040739	1.2679		0.47066	0.028947	0.038857	1.3424		0.033709	0.37781	0.0892221
YJL043W	0.35618	0.081686	0.052594	0.64385		0.4071	0.075252	0.054028	0.71797		0.07634	0.35629	0.214264
YJL044C	0.27024	0.051833	0.026529	0.51182		0.42535	0.043375	0.020731	0.47794		0.04831	0.27074	0.178437
YJL046W	0.5329	0.089436	0.062736	0.70146		0.57672	0.080025	0.055873	0.69819		0.084564	0.53333	0.158558
YJL047C	0.40431	0.067795	0.054698	0.80681		0.53308	0.061707	0.044464	0.72056		0.065618	0.40477	0.162112
YJL048C	0.47789	0.043574	0.063852	1.4654		0.58543	0.039707	0.056593	1.4252		0.047143	0.47725	0.0987805
YJL049W	0.50603	0.09776	0.05812	0.59452		0.54883	0.085414	0.049434	0.57876		0.091395	0.50548	0.180808
YJL050W	0.4079	0.015799	0.012127	0.76757		0.45789	0.014753	0.012189	0.82617		0.015139	0.40797	0.0371081
YJL051W	0.4304	0.053941	0.048809	0.90486		0.45852	0.051262	0.052113	1.0166		0.052852	0.43049	0.122772
YJL053W	0.43489	0.027923	0.017286	0.61905		0.467	0.02598	0.017237	0.66347		0.02566	0.43509	0.0589763
YJL054W	0.39993	0.060534	0.058422	0.96512		0.44414	0.05786	0.051905	0.89708		0.060133	0.39999	0.150336
YJL055W	0.36312	0.050599	0.061764	1.2207		0.42301	0.046283	0.058684	1.2679		0.052672	0.36303	0.14509
YJL056C	0.34641	0.067861	0.090735	1.3371		0.41184	0.063391	0.071414	1.1266		0.071125	0.3459	0.205623
YJL057C	0.32389	0.044248	0.021893	0.49479		0.36487	0.041971	0.023576	0.56171		0.039386	0.32428	0.121457
YJL058C	0.40176	0.041197	0.0351	0.85199		0.42213	0.038191	0.038468	1.0072		0.039826	0.40189	0.0990968
YJL059W	0.3248	0.047371	0.017523	0.3699		0.39895	0.038912	0.020805	0.53468		0.038848	0.32583	0.119228
YJL061W	0.40498	0.085413	0.093264	1.0919		0.48198	0.076552	0.085206	1.1131		0.086916	0.40474	0.214745
YJL062W	0.40081	0.0396	0.056632	1.4301		0.52011	0.034075	0.058631	1.7206		0.043443	0.40008	0.108586
YJL063C	0.27273	0.063937	0.023933	0.37432		0.35136	0.0568	0.0227	0.39964		0.056658	0.27398	0.206796
YJL066C	0.31878	0.059562	0.035028	0.58809		0.41072	0.052166	0.033963	0.65105		0.05503	0.31957	0.1722
YJL068C	0.37343	0.068145	0.026857	0.39412		0.47262	0.058794	0.029099	0.49492		0.060097	0.37472	0.160378
YJL069C	0.41369	0.046431	0.0042096	0.090663		0.46002	0.042606	0.0041296	0.096923		0.038241	0.41455	0.092247
YJL070C	0.36422	0.03822	0.026795	0.70108		0.44697	0.034697	0.027952	0.8056		0.036219	0.36486	0.0992682
YJL071W	0.49513	0.05357	0.041747	0.77929		0.58485	0.049464	0.041397	0.83692		0.051201	0.49566	0.103299
YJL072C	0.32471	0.013605	0.013531	0.99455		0.42529	0.012079	0.012135	1.0047		0.013592	0.32471	0.0418589
YJL074C	0.45914	0.026386	0.025047	0.94925		0.5045	0.0258	0.022686	0.8793		0.026189	0.45921	0.0570306
YJL076W	0.42661	0.074257	0.075106	1.0114		0.44354	0.071743	0.067621	0.94254		0.074418	0.42658	0.174453
YJL079C	0.3637	0.028465	0.044951	1.5791		0.41301	0.023009	0.049466	2.1498		0.03279	0.36376	0.0901419
YJL080C	0.3108	0.018852	0.019372	1.0276		0.34665	0.016833	0.020763	1.2334		0.018968	0.31077	0.0610355
YJL081C	0.41722	0.022202	0.018192	0.81936		0.42211	0.021257	0.018173	0.85492		0.021379	0.4173	0.0512317
YJL082W	0.44282	0.013127	0.0031069	0.23669		0.52859	0.013086	0.0032073	0.2451		0.01103	0.44325	0.0248844
YJL083W	0.40911	0.047546	0.043039	0.90522		0.48103	0.043944	0.047558	1.0822		0.046823	0.40903	0.114473
YJL085W	0.49416	0.013515	0.025871	1.9143		0.57372	0.01421	0.02346	1.651		0.015683	0.49333	0.0317901
YJL087C	0.4279	0.066918	0.020599	0.30783		0.47406	0.063959	0.018922	0.29584		0.059084	0.42884	0.137776
YJL088W	0.44209	0.018243	0.011894	0.65198		0.49122	0.015694	0.013622	0.86797		0.016743	0.44206	0.0378749
YJL089W	0.37368	0.066362	0.04691	0.70688		0.50599	0.055456	0.047331	0.85348		0.062461	0.37498	0.166572
YJL090C	0.41565	0.071666	0.041818	0.58351		0.48185	0.061662	0.046812	0.75918		0.065191	0.41645	0.15654
YJL091C	0.36712	0.07934	0.038924	0.4906		0.42933	0.063325	0.049464	0.78111		0.066897	0.36865	0.181465
YJL092W	0.48177	0.040604	0.034427	0.84789		0.53569	0.038918	0.033345	0.85679		0.039461	0.48195	0.0818778
YJL093C	0.41865	0.03654	0.024244	0.6635		0.4729	0.032754	0.027338	0.83465		0.033545	0.41942	0.0799795
YJL094C	0.42497	0.023615	0.014864	0.62944		0.45047	0.021328	0.019127	0.89683		0.021236	0.42517	0.0499471
YJL095W	0.40779	0.03937	0.02837	0.7206		0.43862	0.035599	0.029953	0.8414		0.036919	0.40798	0.0904922
YJL097W	0.28089	0.067254	0.0088325	0.13133		0.34044	0.054251	0.014255	0.26275		0.049945	0.28141	0.177481
YJL098W	0.44715	0.074945	0.094287	1.2581		0.46666	0.072242	0.080496	1.1143		0.077618	0.44704	0.173627
YJL099W	0.32699	0.052889	0.063499	1.2006		0.418	0.046692	0.060009	1.2852		0.054802	0.32676	0.167713
YJL100W	0.31403	0.04876	0.06322	1.2966		0.4115	0.044284	0.054318	1.2266		0.051142	0.31395	0.162899
YJL101C	0.33667	0.027045	0.019998	0.73941		0.40781	0.025115	0.018427	0.73371		0.025801	0.33691	0.0765813
YJL103C	0.45113	0.059788	0.061345	1.026		0.52303	0.05633	0.060719	1.0779		0.060077	0.45105	0.133194
YJL105W	0.33863	0.066787	0.037836	0.56652		0.36754	0.06038	0.040212	0.66599		0.060668	0.3389	0.179014
YJL106W	0.45603	0.023588	0.016284	0.69036		0.48753	0.022865	0.018919	0.82743		0.022172	0.45627	0.048594
YJL109C	0.3598	0.034007	0.01551	0.45608		0.43454	0.028759	0.01901	0.66099		0.029183	0.36076	0.0808931
YJL110C	0.55421	0.082349	0.065682	0.7976		0.535	0.0772	0.075064	0.97233		0.079169	0.55424	0.142842
YJL112W	0.34494	0.059799	0.029037	0.48558		0.39379	0.053925	0.031344	0.58126		0.053424	0.34569	0.154543
YJL115W	0.53746	0.017392	0.031997	1.8397		0.57625	0.01527	0.020933	1.3709		0.019191	0.53808	0.0356657
YJL116C	0.40943	0.018242	0.04593	2.5178		0.44085	0.016201	0.050238	3.101		0.024331	0.4086	0.0595472
YJL123C	0.42638	0.071651	0.069854	0.97492		0.51076	0.065915	0.05152	0.78161		0.071399	0.42643	0.167434
YJL125C	0.33706	0.049821	0.0067459	0.1354		0.36072	0.045963	0.0091411	0.19888		0.041278	0.3378	0.122197
YJL126W	0.31836	0.080842	0.03933	0.4865		0.37406	0.07348	0.038397	0.52255		0.072567	0.31942	0.227184
YJL127C	0.3802	0.060081	0.040325	0.67117		0.43713	0.055712	0.037188	0.66749		0.056903	0.38041	0.149583
YJL129C	0.43843	0.041255	0.030143	0.73067		0.47219	0.038847	0.029386	0.75645		0.039082	0.43873	0.0890798
YJL130C	0.32822	0.0093949	0.0036527	0.3888		0.34359	0.0085144	0.0050269	0.5904		0.0079481	0.32853	0.0241929
YJL131C	0.4605	0.052399	0.13277	2.5338		0.47158	0.054106	0.089878	1.6612		0.063355	0.4598	0.137788
YJL132W	0.38592	0.080698	0.051774	0.64158		0.40021	0.074417	0.056661	0.7614		0.07369	0.38714	0.190345
YJL133W	0.24179	0.0080489	0.0059826	0.74328		0.27865	0.0070335	0.0068243	0.97024		0.0075285	0.24181	0.0311339
YJL134W	0.33329	0.022273	0.0055755	0.25032		0.45348	0.019445	0.0052551	0.27025		0.018564	0.3336	0.0556475
YJL137C	0.34041	0.086533	0.026552	0.30685		0.47326	0.073033	0.029627	0.40566		0.07529	0.34308	0.219453
YJL139C	0.43073	0.048724	0.02277	0.46732		0.54401	0.0454	0.020142	0.44366		0.044052	0.43149	0.102093
YJL141C	0.44427	0.033437	0.023826	0.71257		0.57676	0.028594	0.023248	0.81305		0.031637	0.44439	0.071192
YJL145W	0.54004	0.030553	0.049227	1.6112		0.75781	0.028506	0.02851	1.0001		0.032989	0.5392	0.0611814
YJL146W	0.46406	0.036206	0.034539	0.95394		0.56232	0.032703	0.034801	1.0641		0.035889	0.4641	0.0773303
YJL147C	0.36889	0.094543	0.075455	0.7981		0.48554	0.080386	0.079346	0.98707		0.091268	0.36952	0.246991
YJL153C	0.41888	0.027808	0.015172	0.5456		0.48274	0.027486	0.016256	0.59145		0.025573	0.42003	0.0608837
YJL154C	0.36715	0.02789	0.013857	0.49684		0.46808	0.025936	0.014044	0.54151		0.025268	0.36829	0.068609
YJL155C	0.31316	0.019707	0.0060911	0.30909		0.35426	0.019077	0.0052436	0.27487		0.017409	0.31344	0.0555417
YJL156C	0.39955	0.033248	0.030306	0.91152		0.42914	0.031761	0.030773	0.9689		0.032551	0.39967	0.0814447
YJL157C	0.4278	0.073435	0.049911	0.67966		0.49314	0.068995	0.045098	0.65364		0.069034	0.42833	0.16117
YJL158C	0.31703	0.072078	0.051348	0.71239		0.33123	0.062641	0.058579	0.93515		0.066111	0.31917	0.207134
YJL159W	0.404	0.02833	0.0083986	0.29646		0.43417	0.024026	0.010038	0.4178		0.022145	0.40385	0.0548347
YJL160C	0.34407	0.050944	0.043104	0.84609		0.35796	0.042707	0.054564	1.2776		0.048666	0.34406	0.141446
YJL162C	0.43914	0.096724	0.12316	1.2733		0.47441	0.090222	0.09861	1.093		0.10053	0.43948	0.228748
YJL163C	0.39777	0.041481	0.014057	0.33889		0.44163	0.037817	0.016147	0.42698		0.034316	0.39809	0.0862016
YJL164C	0.38775	0.02161	0.052253	2.418		0.42532	0.022909	0.043302	1.8902		0.026468	0.38702	0.0683892
YJL165C	0.43153	0.021051	0.049514	2.3521		0.48699	0.020444	0.041655	2.0375		0.02584	0.43139	0.0598994
YJL167W	0.25143	0.0098115	0.018196	1.8546		0.35023	0.0087231	0.017968	2.0598		0.011458	0.25049	0.0457423
YJL168C	0.38249	0.028982	0.054709	1.8877		0.44175	0.028684	0.042512	1.4821		0.032571	0.3818	0.0853091
YJL170C	0.24598	0.065407	0.11855	1.8124		0.34938	0.0596	0.077822	1.3058		0.072915	0.24578	0.296668
YJL172W	0.31149	0.014153	0.011792	0.83319		0.34562	0.013069	0.013822	1.0576		0.013665	0.31167	0.0438445
YJL174W	0.33855	0.063218	0.036297	0.57415		0.36803	0.053751	0.040997	0.76272		0.055287	0.3388	0.163185
YJL176C	0.3517	0.076059	0.080607	1.0598		0.41572	0.068833	0.066016	0.95907		0.076754	0.35166	0.218262
YJL178C	0.26354	0.057158	0.049574	0.86732		0.33392	0.050106	0.04858	0.96956		0.055437	0.26371	0.21022
YJL180C	0.50424	0.053955	0.057317	1.0623		0.58047	0.04713	0.062032	1.3162		0.054699	0.50418	0.108491
YJL181W	0.37926	0.16596	0.068534	0.41295		0.41848	0.13956	0.084063	0.60236		0.14275	0.38073	0.374938
YJL183W	0.33645	0.027179	0.032955	1.2125		0.40396	0.024011	0.034688	1.4447		0.028321	0.33619	0.0842411
YJL185C	0.46669	0.065988	0.063773	0.96643		0.60001	0.058871	0.065203	1.1076		0.065503	0.46673	0.140345
YJL186W	0.42567	0.057394	0.043112	0.75116		0.51685	0.051714	0.045626	0.88226		0.054845	0.42609	0.128717
YJL187C	0.44802	0.033262	0.041857	1.2584		0.5211	0.030732	0.039515	1.2858		0.034837	0.44769	0.077815
YJL193W	0.35976	0.045539	0.022606	0.49641		0.40082	0.037409	0.033792	0.90332		0.038714	0.3598	0.107599
YJL194W	0.39448	0.043827	0.01133	0.25851		0.4831	0.040002	0.017495	0.43735		0.036857	0.39512	0.0932805
YJL197W	0.40513	0.051833	0.081593	1.5742		0.44539	0.049119	0.06962	1.4174		0.056785	0.40461	0.140345
YJL198W	0.35546	0.012834	0.013031	1.0154		0.4509	0.011297	0.01516	1.3419		0.012883	0.35544	0.0362452
YJL200C	0.44721	0.017469	0.0030265	0.17325		0.47791	0.016392	0.0058928	0.35949		0.014231	0.44739	0.0318089
YJL201W	0.31004	0.024255	0.021076	0.86892		0.40428	0.02036	0.024706	1.2134		0.023488	0.31012	0.0757384
YJL204C	0.40776	0.042307	0.03291	0.7779		0.4784	0.038797	0.030287	0.78064		0.040677	0.40836	0.0996106
YJL206C	0.46809	0.048895	0.027864	0.56989		0.55084	0.045115	0.027147	0.60173		0.044561	0.46894	0.0950249
YJL207C	0.41912	0.046646	0.015617	0.33479		0.49561	0.040759	0.019461	0.47748		0.03946	0.4206	0.0938184
YJL209W	0.38801	0.053025	0.056064	1.0573		0.50297	0.045494	0.054011	1.1872		0.053582	0.38792	0.138126
YJL210W	0.40369	0.081156	0.082283	1.0139		0.5068	0.068049	0.09658	1.4193		0.081422	0.40367	0.201704
YJL212C	0.38795	0.013297	0.007216	0.54268		0.49129	0.011617	0.010567	0.90964		0.01173	0.3882	0.0302164
YJL213W	0.45044	0.028282	0.02069	0.73157		0.45814	0.026113	0.022826	0.87411		0.026509	0.4504	0.0588566
YJL217W	0.52484	0.053454	0.029254	0.54728		0.48425	0.05163	0.037991	0.73584		0.047571	0.52478	0.0906494
YJR001W	0.34545	0.017718	0.005488	0.30974		0.37533	0.015214	0.010067	0.66168		0.01421	0.34556	0.0411217
YJR003C	0.37173	0.10435	0.042093	0.40338		0.42751	0.092393	0.042777	0.46299		0.093043	0.3727	0.249646
YJR004C	0.35564	0.15721	0.16667	1.0602		0.38813	0.12381	0.1962	1.5847		0.15986	0.35569	0.449436
YJR005W	0.37139	0.023072	0.010171	0.44082		0.4696	0.020528	0.01059	0.51588		0.020369	0.37191	0.0547686
YJR006W	0.41753	0.047808	0.025969	0.54319		0.51436	0.044087	0.027221	0.61744		0.043767	0.41779	0.104758
YJR008W	0.23849	0.039216	0.021341	0.5442		0.28989	0.035103	0.023059	0.65689		0.03561	0.23854	0.149283
YJR010W	0.30577	0.0060573	0.0040739	0.67256		0.35972	0.0053232	0.0043621	0.81944		0.0056018	0.30586	0.0183149
YJR011C	0.39606	0.038731	0.028697	0.74093		0.51256	0.03623	0.021582	0.5957		0.037285	0.39711	0.0938909
YJR013W	0.36164	0.061431	0.050005	0.81401		0.43145	0.055117	0.049589	0.89969		0.05904	0.36205	0.163071
YJR015W	0.43017	0.065536	0.045626	0.6962		0.55735	0.054622	0.050731	0.92875		0.060702	0.43093	0.140863
YJR019C	0.34077	0.0065677	0.0076778	1.169		0.41589	0.0060234	0.0072263	1.1997		0.0067641	0.34071	0.019853
YJR030C	0.38012	0.091557	0.073529	0.8031		0.42758	0.081853	0.082062	1.0026		0.087761	0.38046	0.230671
YJR031C	0.40866	0.071792	0.035664	0.49678		0.45703	0.064105	0.040403	0.63027		0.063978	0.41021	0.155964
YJR032W	0.48599	0.050929	0.042841	0.8412		0.51807	0.049157	0.036564	0.74381		0.049647	0.48656	0.102037
YJR033C	0.39417	0.03864	0.026568	0.68757		0.47092	0.034678	0.026894	0.77552		0.036198	0.39457	0.0917404
YJR035W	0.42763	0.049623	0.021999	0.44333		0.51136	0.045088	0.021223	0.47071		0.045247	0.42813	0.105685
YJR036C	0.39656	0.051465	0.040008	0.77737		0.47968	0.046546	0.040563	0.87145		0.049201	0.39689	0.123966
YJR039W	0.39713	0.117	0.067553	0.57738		0.45002	0.10058	0.075212	0.74775		0.10543	0.39792	0.264953
YJR040W	0.40542	0.02585	0.007137	0.27609		0.45845	0.023749	0.0093787	0.39492		0.021015	0.40584	0.0517815
YJR041C	0.37568	0.098862	0.055589	0.56229		0.45404	0.084779	0.06111	0.72082		0.088812	0.37809	0.234896
YJR042W	0.3317	0.043231	0.039182	0.90634		0.38474	0.039183	0.041079	1.0484		0.042432	0.33185	0.127865
YJR043C	0.50668	0.071654	0.040848	0.57007		0.59285	0.064639	0.039831	0.61621		0.067039	0.5071	0.132201
YJR046W	0.41854	0.057143	0.026679	0.46688		0.50477	0.052927	0.036354	0.68687		0.051227	0.41901	0.122257
YJR049C	0.512	0.017451	0.010506	0.60206		0.65109	0.015697	0.010395	0.66222		0.016113	0.5121	0.0314646
YJR050W	0.40272	0.055115	0.10123	1.8366		0.48323	0.050183	0.06523	1.2998		0.06028	0.40288	0.149623
YJR051W	0.39269	0.039602	0.0087648	0.22132		0.44135	0.03614	0.0091458	0.25306		0.032824	0.39396	0.0833181
YJR052W	0.34618	0.037214	0.012358	0.33209		0.37234	0.039144	0.010637	0.27174		0.032406	0.34794	0.0931367
YJR053W	0.43794	0.05108	0.079881	1.5639		0.48021	0.049944	0.063354	1.2685		0.055788	0.43731	0.127571
YJR054W	0.41563	0.074027	0.037346	0.50449		0.47609	0.063619	0.042731	0.67167		0.065686	0.41727	0.157418
YJR056C	0.44859	0.056228	0.19162	3.4079		0.48773	0.060167	0.11701	1.9448		0.071403	0.44844	0.159225
YJR057W	0.38141	0.051214	0.014155	0.27639		0.44324	0.04938	0.011711	0.23716		0.045291	0.38203	0.118554
YJR059W	0.35818	0.022155	0.03986	1.7992		0.42436	0.021109	0.034673	1.6426		0.025249	0.35769	0.0705891
YJR060W	0.38257	0.052225	0.07443	1.4252		0.46169	0.050465	0.045139	0.89447		0.054691	0.38238	0.143028
YJR062C	0.48277	0.071754	0.029145	0.40618		0.57131	0.063929	0.033565	0.52503		0.063793	0.48377	0.131866
YJR065C	0.28641	0.0028843	0.0041528	1.4398		0.33553	0.0024569	0.0047762	1.944		0.0032116	0.28638	0.0112145
YJR066W	0.37888	0.013759	0.013095	0.95174		0.46673	0.01239	0.013471	1.0872		0.013621	0.3789	0.0359488
YJR068W	0.31356	0.013815	0.019235	1.3924		0.38282	0.012109	0.019892	1.6428		0.014974	0.31333	0.0477899
YJR075W	0.38343	0.023592	0.012919	0.54758		0.49087	0.022173	0.011271	0.50831		0.02159	0.38405	0.0562166
YJR076C	0.28254	0.0080915	0.0063213	0.78122		0.33564	0.0075758	0.0059713	0.78821		0.0077791	0.28263	0.027524
YJR077C	0.26858	0.0098621	0.0049289	0.49978		0.31436	0.00778	0.0068284	0.87769		0.0082187	0.26911	0.0305403
YJR078W	0.302	0.049902	0.043478	0.87127		0.39668	0.043118	0.044532	1.0328		0.04858	0.30218	0.160765
YJR080C	0.24929	0.041627	0.035256	0.84696		0.30286	0.037242	0.037069	0.99536		0.040187	0.24953	0.161051
YJR083C	0.3903	0.06854	0.11399	1.6632		0.46001	0.063584	0.090111	1.4172		0.074916	0.39008	0.192053
YJR084W	0.33599	0.045041	0.058919	1.3081		0.44355	0.04226	0.045463	1.0758		0.047116	0.3359	0.140268
YJR089W	0.47543	0.14628	0.17287	1.1818		0.46173	0.13576	0.14003	1.0314		0.15068	0.47521	0.317081
YJR090C	0.38043	0.02317	0.027732	1.1969		0.45348	0.021498	0.02895	1.3467		0.023952	0.38034	0.0629752
YJR091C	0.38529	0.024747	0.02266	0.91565		0.47143	0.022108	0.023633	1.069		0.024319	0.38537	0.0631056
YJR092W	0.48707	0.12554	0.12659	1.0084		0.487	0.12075	0.1024	0.84801		0.12571	0.48703	0.258116
YJR093C	0.41364	0.036202	0.064334	1.7771		0.46059	0.033965	0.057697	1.6987		0.041036	0.41334	0.099279
YJR094C	0.3933	0.071597	0.098917	1.3816		0.43911	0.066005	0.088856	1.3462		0.075934	0.39185	0.193783
YJR095W	0.28993	0.0038633	0.011733	3.0369		0.31533	0.0034362	0.013494	3.9269		0.0058159	0.28971	0.0200749
YJR096W	0.28697	0.023558	0.032516	1.3803		0.38408	0.020177	0.028536	1.4143		0.025054	0.28684	0.0873449
YJR098C	0.45599	0.063649	0.044652	0.70153		0.48052	0.060388	0.042746	0.70785		0.060146	0.45634	0.131801
YJR100C	0.4079	0.023003	0.0173	0.75208		0.42661	0.022652	0.018562	0.81946		0.021701	0.40803	0.0531848
YJR102C	0.41042	0.049693	0.025382	0.51078		0.48645	0.04727	0.023252	0.4919		0.045132	0.411	0.10981
YJR105W	0.26341	0.018622	0.0055679	0.29899		0.29332	0.017055	0.0064244	0.3767		0.015331	0.26472	0.057914
YJR109C	0.32984	0.0098586	0.006992	0.70923		0.362	0.0087427	0.0079943	0.9144		0.0091721	0.33	0.0277942
YJR110W	0.40056	0.035993	0.015253	0.42376		0.50147	0.032628	0.016343	0.50089		0.032463	0.4016	0.0808342
YJR113C	0.3226	0.030009	0.056253	1.8745		0.40364	0.026387	0.052408	1.9862		0.034856	0.32235	0.108131
YJR116W	0.4077	0.03485	0.0080382	0.23065		0.4128	0.029565	0.011718	0.39635		0.027065	0.41247	0.0656169
YJR117W	0.25849	0.017493	0.01314	0.75114		0.34852	0.014329	0.014275	0.99627		0.016389	0.25899	0.0632804
YJR119C	0.37901	0.058765	0.041786	0.71107		0.46116	0.053251	0.040412	0.7589		0.055697	0.37965	0.146706
YJR122W	0.38347	0.09923	0.078668	0.79279		0.42734	0.089734	0.078128	0.87065		0.094837	0.38383	0.247081
YJR124C	0.29862	0.02748	0.0034282	0.12475		0.35793	0.022012	0.004574	0.2078		0.020191	0.29888	0.0675555
YJR125C	0.4161	0.045207	0.024971	0.55236		0.43248	0.04448	0.022297	0.50128		0.041428	0.41691	0.0993692
YJR126C	0.34386	0.033841	0.014916	0.44078		0.39582	0.031761	0.014082	0.44336		0.030091	0.34429	0.0874002
YJR129C	0.40311	0.089466	0.044203	0.49408		0.52964	0.078911	0.038367	0.48621		0.082111	0.40363	0.203431
YJR131W	0.3802	0.059638	0.031843	0.53394		0.46484	0.053214	0.034307	0.64469		0.053885	0.38127	0.14133
YJR132W	0.35152	0.03456	0.0099765	0.28868		0.46207	0.029493	0.011645	0.39483		0.029376	0.35293	0.0832346
YJR134C	0.47481	0.062006	0.14819	2.3899		0.49468	0.058539	0.11179	1.9097		0.073048	0.47196	0.154776
YJR135C	0.33728	0.10608	0.12655	1.193		0.4383	0.09133	0.11183	1.2244		0.10945	0.33714	0.324643
YJR136C	0.3384	0.106	0.040066	0.37799		0.39191	0.095462	0.045519	0.47683		0.092819	0.3398	0.273158
YJR137C	0.35452	0.018808	0.015078	0.80168		0.39779	0.017294	0.0164	0.94833		0.017991	0.35476	0.0507132
YJR138W	0.38635	0.031712	0.020166	0.63591		0.44379	0.028864	0.021718	0.75242		0.029351	0.38672	0.0758973
YJR140C	0.40052	0.030082	0.037587	1.2495		0.50748	0.028017	0.033878	1.2092		0.031398	0.40011	0.0784734
YJR141W	0.27236	0.13283	0.071948	0.54166		0.29987	0.11788	0.078357	0.66472		0.12042	0.27412	0.439297
YJR142W	0.35351	0.042119	0.043392	1.0302		0.42674	0.038823	0.035555	0.91582		0.04233	0.35349	0.119749
YJR143C	0.31397	0.019937	0.025662	1.2872		0.38388	0.017223	0.028175	1.6359		0.021364	0.3135	0.0681467
YJR144W	0.36748	0.038042	0.033321	0.87589		0.41584	0.036216	0.030957	0.85477		0.037039	0.36754	0.100775
YJR147W	0.30616	0.080372	0.047067	0.58562		0.38178	0.072719	0.04315	0.59338		0.074113	0.30698	0.241426
YJR148W	0.34076	0.04553	0.041678	0.91538		0.42129	0.038979	0.043654	1.1199		0.044649	0.34081	0.131008
YJR149W	0.65587	0.084989	0.0246	0.28945		0.62646	0.080381	0.026633	0.33134		0.070633	0.66069	0.106908
YJR150C	0.36149	0.14159	0.056577	0.39958		0.36448	0.11452	0.072815	0.63583		0.11301	0.36175	0.312398
YJR151C	1.0655	0.38338	0.30687	0.80044		0.67821	0.25687	0.29108	1.1332		0.35538	1.0487	0.338877
YJR152W	0.32386	0.011693	0.021969	1.8788		0.39271	0.010684	0.02422	2.267		0.014613	0.32362	0.0451548
YJR153W	0.51505	0.023086	0.0086402	0.37427		0.51421	0.023305	0.013434	0.57645		0.018632	0.51475	0.0361962
YJR154W	0.33218	0.055004	0.038958	0.70827		0.3792	0.052057	0.035276	0.67764		0.052151	0.3326	0.156798
YJR155W	0.69141	0.038097	0.022634	0.59412		0.72114	0.034645	0.025809	0.74495		0.034806	0.69122	0.0503544
YKL005C	0.44879	0.063779	0.13129	2.0585		0.49968	0.060548	0.10027	1.656		0.073504	0.44728	0.164336
YKL007W	0.39703	0.039831	0.010262	0.25765		0.51682	0.036057	0.0079351	0.22007		0.034553	0.3974	0.0869477
YKL010C	0.3729	0.039682	0.032349	0.81522		0.41726	0.036826	0.034787	0.94464		0.038177	0.37308	0.102329
YKL011C	0.53714	0.062956	0.060406	0.95948		0.62403	0.056756	0.060699	1.0695		0.062512	0.53717	0.116373
YKL012W	0.42514	0.06359	0.041437	0.65164		0.49559	0.058049	0.036228	0.62409		0.060281	0.42545	0.141688
YKL014C	0.35997	0.078033	0.042345	0.54265		0.43824	0.065784	0.046348	0.70454		0.069761	0.36147	0.192993
YKL015W	0.42868	0.036761	0.027123	0.73784		0.51761	0.032772	0.028263	0.86241		0.03485	0.42929	0.0811806
YKL017C	0.34903	0.029968	0.019566	0.65289		0.42659	0.026259	0.018306	0.69715		0.028032	0.34927	0.0802588
YKL019W	0.3719	0.045734	0.022786	0.49822		0.48401	0.041841	0.021216	0.50705		0.042233	0.37349	0.113077
YKL020C	0.41491	0.049949	0.036091	0.72256		0.50506	0.045604	0.035696	0.78273		0.047184	0.41572	0.113499
YKL021C	0.43289	0.032752	0.01964	0.59965		0.47593	0.030628	0.020045	0.65447		0.030357	0.43327	0.0700649
YKL023W	0.39326	0.085787	0.3026	3.5274		0.43494	0.085771	0.14713	1.7154		0.10517	0.39312	0.267526
YKL024C	0.47453	0.035377	0.01309	0.37002		0.57912	0.030853	0.016348	0.52986		0.030671	0.47547	0.0645067
YKL028W	0.37329	0.034182	0.03091	0.90426		0.4016	0.032777	0.02891	0.88201		0.033731	0.37339	0.0903372
YKL033W	0.37926	0.076024	0.042267	0.55597		0.44571	0.066729	0.047102	0.70587		0.068977	0.38003	0.181504
YKL033W-A	0.39568	0.032878	0.019447	0.59149		0.44369	0.029614	0.021112	0.71289		0.030088	0.39606	0.0759683
YKL034W	0.39793	0.022949	0.0033541	0.14615		0.47222	0.021438	0.0045789	0.21359		0.019054	0.3991	0.0477424
YKL038W	0.36961	0.037484	0.036448	0.97236		0.43637	0.03423	0.037933	1.1082		0.037262	0.36965	0.100803
YKL039W	0.32145	0.032607	0.008977	0.27531		0.40039	0.028209	0.010911	0.38678		0.027458	0.32309	0.0849856
YKL042W	0.36669	0.035305	0.046672	1.322		0.42135	0.033435	0.038188	1.1422		0.036669	0.3663	0.100106
YKL043W	0.28683	0.052552	0.032753	0.62326		0.34826	0.044321	0.037954	0.85635		0.048208	0.28704	0.167949
YKL045W	0.32381	0.010702	0.029948	2.7984		0.44779	0.010075	0.022884	2.2713		0.01343	0.32226	0.0416744
YKL047W	0.32316	0.068214	0.036783	0.53923		0.34852	0.063573	0.037222	0.5855		0.062271	0.32455	0.191869
YKL048C	0.40477	0.070169	0.08361	1.1915		0.43145	0.066009	0.082136	1.2443		0.072898	0.40459	0.180177
YKL049C	0.49506	0.027839	0.085655	3.0768		0.54969	0.027182	0.060936	2.2418		0.036407	0.49497	0.073554
YKL050C	0.54367	0.13144	0.10677	0.81232		0.53107	0.12172	0.098763	0.8114		0.1273	0.54374	0.234119
YKL051W	0.32571	0.036185	0.0055067	0.15218		0.3866	0.030448	0.012185	0.40017		0.028666	0.32673	0.0877361
YKL052C	0.30861	0.068794	0.1195	1.737		0.37139	0.065777	0.086596	1.3165		0.076614	0.30715	0.249435
YKL054C	0.37638	0.041423	0.059884	1.4457		0.40005	0.039887	0.032423	0.81289		0.043043	0.37543	0.11465
YKL055C	0.37918	0.13889	0.028364	0.20422		0.4388	0.11437	0.046811	0.40928		0.11045	0.38269	0.288615
YKL059C	0.42046	0.018209	0.023179	1.273		0.49077	0.01817	0.018212	1.0023		0.019125	0.42039	0.0454935
YKL060C	0.045687	0.014671	0.012297	0.83817		0.051898	0.01327	0.01315	0.99095		0.014152	0.045869	0.308531
YKL062W	0.36307	0.035421	0.029833	0.84226		0.43667	0.031778	0.027894	0.87776		0.034316	0.36322	0.0944772
YKL064W	0.39153	0.0095949	0.010126	1.0553		0.41333	0.0095814	0.0093945	0.9805		0.009692	0.39153	0.0247542
YKL068W	0.43818	0.0905	0.072854	0.80502		0.4656	0.080156	0.072027	0.89859		0.086477	0.43812	0.197382
YKL071W	1.0177	0.1517	0.058238	0.38389		1.02	0.1305	0.071435	0.54741		0.12563	1.0134	0.123969
YKL072W	0.37665	0.03534	0.026358	0.74586		0.45115	0.033414	0.024792	0.74196		0.033806	0.37696	0.0896806
YKL074C	0.42901	0.077568	0.12308	1.5867		0.46524	0.074328	0.10007	1.3464		0.08526	0.42826	0.199085
YKL075C	0.39024	0.035404	0.095889	2.7084		0.50161	0.033589	0.069754	2.0767		0.042982	0.38981	0.110264
YKL077W	0.38352	0.072609	0.044293	0.61003		0.41356	0.068079	0.045251	0.66468		0.067263	0.38506	0.174682
YKL078W	0.45458	0.033749	0.036385	1.0781		0.47807	0.031984	0.035603	1.1132		0.034331	0.45452	0.0755324
YKL079W	0.38853	0.056782	0.032288	0.56863		0.4303	0.052492	0.033971	0.64715		0.052046	0.38922	0.133719
YKL082C	0.49713	0.039869	0.069822	1.7513		0.51286	0.040583	0.033589	0.82767		0.042556	0.49812	0.0854332
YKL087C	0.33156	0.045447	0.029651	0.65245		0.38416	0.046547	0.023674	0.50861		0.043073	0.33226	0.129636
YKL088W	0.51513	0.049238	0.071364	1.4494		0.59843	0.046692	0.053099	1.1372		0.052257	0.5143	0.101608
YKL089W	0.50761	0.034865	0.036547	1.0482		0.53699	0.033219	0.03491	1.0509		0.035128	0.50763	0.0692
YKL090W	0.34613	0.068625	0.075733	1.1036		0.42084	0.062244	0.06565	1.0547		0.069751	0.34583	0.201692
YKL093W	0.39908	0.076615	0.049815	0.6502		0.46763	0.070348	0.049203	0.69942		0.070838	0.39991	0.177135
YKL094W	0.44947	0.027792	0.0092599	0.33318		0.56173	0.025976	0.011903	0.45824		0.024679	0.44974	0.0548739
YKL095W	0.43751	0.048346	0.12314	2.547		0.52373	0.046283	0.072041	1.5565		0.056845	0.43777	0.129851
YKL096W	0.47364	0.075767	0.085631	1.1302		0.48377	0.066077	0.095403	1.4438		0.078506	0.47331	0.165866
YKL098W	0.43837	0.066095	0.066625	1.008		0.53921	0.058623	0.064067	1.0929		0.066208	0.43836	0.151036
YKL099C	0.2971	0.0284	0.038311	1.3489		0.40393	0.026013	0.023119	0.88874		0.029431	0.29704	0.0990809
YKL100C	0.40031	0.038309	0.04722	1.2326		0.50818	0.032058	0.051633	1.6106		0.0403	0.39973	0.100818
YKL101W	0.44808	0.066404	0.073138	1.1014		0.47619	0.061875	0.073082	1.1811		0.067715	0.44797	0.15116
YKL103C	0.35952	0.024106	0.0091494	0.37955		0.45104	0.020974	0.0092282	0.43998		0.020963	0.36007	0.0582192
YKL105C	0.52466	0.17412	0.18235	1.0472		0.52227	0.15891	0.15219	0.95766		0.17549	0.5246	0.334522
YKL106W	0.32284	0.028347	0.0056067	0.19779		0.40289	0.025794	0.0052764	0.20456		0.024062	0.32372	0.0743297
YKL107W	0.55915	0.02581	0.013604	0.5271		0.66149	0.023329	0.012909	0.55336		0.023055	0.5592	0.0412285
YKL108W	0.57578	0.099162	0.10838	1.0929		0.58481	0.09604	0.08596	0.89504		0.10058	0.57567	0.174718
YKL109W	0.36425	0.048512	0.054309	1.1195		0.45325	0.044686	0.046975	1.0512		0.049404	0.36392	0.135755
YKL110C	0.35402	0.020056	0.0072605	0.36202		0.45842	0.017139	0.0073885	0.43109		0.017287	0.35439	0.0487796
YKL112W	0.43036	0.039285	0.042305	1.0769		0.49214	0.036933	0.029441	0.79715		0.039594	0.43021	0.0920341
YKL114C	0.42115	0.023774	0.018664	0.78506		0.49169	0.021931	0.017066	0.77814		0.022939	0.42135	0.0544417
YKL116C	0.37029	0.047101	0.052483	1.1143		0.41891	0.042911	0.053025	1.2357		0.048198	0.37019	0.130198
YKL119C	0.32664	0.038234	0.014117	0.36924		0.40585	0.036262	0.010783	0.29736		0.03429	0.32734	0.104753
YKL121W	0.42159	0.050776	0.01247	0.2456		0.4655	0.046055	0.016461	0.35742		0.042596	0.42277	0.100755
YKL124W	0.39521	0.03219	0.012246	0.38041		0.43908	0.031473	0.0097148	0.30867		0.028236	0.39605	0.071294
YKL125W	0.30517	0.025392	0.0095078	0.37444		0.39006	0.022729	0.0096244	0.42344		0.022621	0.30584	0.0739635
YKL127W	0.39162	0.042019	0.010635	0.25309		0.43382	0.037955	0.011693	0.30807		0.03453	0.39248	0.087979
YKL128C	0.45581	0.054295	0.045843	0.84433		0.55162	0.04974	0.043188	0.86828		0.052741	0.45592	0.11568
YKL129C	0.40851	0.03263	0.021295	0.65263		0.42895	0.030737	0.022859	0.74369		0.030382	0.40887	0.0743072
YKL132C	0.36941	0.084286	0.043344	0.51426		0.42665	0.07493	0.046649	0.62257		0.074983	0.37005	0.202629
YKL133C	0.36975	0.094746	0.1097	1.1578		0.43312	0.088084	0.091651	1.0405		0.097094	0.3695	0.262771
YKL135C	0.41046	0.02417	0.020642	0.85403		0.49114	0.021439	0.02267	1.0574		0.023448	0.41053	0.0571164
YKL139W	0.39813	0.051341	0.036323	0.70748		0.43408	0.048237	0.034678	0.71891		0.04879	0.39849	0.122437
YKL140W	0.44556	0.024488	0.0041028	0.16755		0.54347	0.020938	0.0062592	0.29894		0.019888	0.44669	0.044523
YKL143W	0.59437	0.028466	0.073519	2.5826		0.60096	0.028781	0.046869	1.6284		0.033145	0.5928	0.0559126
YKL145W	0.38385	0.0074472	0.0048494	0.65118		0.41575	0.0069231	0.0047604	0.68761		0.0069173	0.38388	0.0180194
YKL146W	0.35229	0.041469	0.0081106	0.19558		0.43767	0.035858	0.0091883	0.25624		0.032716	0.35293	0.0926983
YKL149C	0.45598	0.075143	0.037605	0.50045		0.51234	0.069415	0.035798	0.51571		0.06915	0.45597	0.151655
YKL150W	0.36915	0.017018	0.027295	1.6039		0.47895	0.014875	0.027787	1.868		0.019033	0.36839	0.0516654
YKL154W	0.37993	0.070872	0.016596	0.23416		0.40521	0.06043	0.030272	0.50094		0.056637	0.38071	0.148767
YKL155C	0.42903	0.071276	0.037123	0.52083		0.4644	0.067998	0.031855	0.46848		0.066071	0.42947	0.153843
YKL159C	0.44865	0.066382	0.043526	0.65569		0.57923	0.060327	0.035046	0.58094		0.06252	0.4488	0.139305
YKL161C	0.40103	0.084333	0.05729	0.67933		0.42855	0.079948	0.063342	0.79229		0.079762	0.40109	0.198863
YKL162C	0.36055	0.074596	0.031171	0.41786		0.43009	0.068105	0.031071	0.45623		0.06591	0.36181	0.182167
YKL163W	0.39507	0.014331	0.0048644	0.33943		0.36786	0.012444	0.0093247	0.74936		0.011534	0.39485	0.0292111
YKL165C	0.38552	0.023684	0.020186	0.85231		0.47761	0.020569	0.023489	1.142		0.022728	0.3857	0.0589266
YKL166C	0.34461	0.011005	0.03525	3.203		0.41294	0.010458	0.030843	2.9492		0.015002	0.34354	0.0436689
YKL168C	0.43517	0.062974	0.055748	0.88526		0.47501	0.060221	0.05355	0.88923		0.061608	0.4353	0.14153
YKL171W	0.45537	0.052661	0.048348	0.9181		0.50881	0.050021	0.05286	1.0568		0.051764	0.45548	0.113647
YKL172W	0.41585	0.050873	0.13126	2.5801		0.46448	0.050537	0.068418	1.3538		0.0578	0.41428	0.139519
YKL173W	0.43147	0.064186	0.052893	0.82406		0.47212	0.059355	0.055053	0.92752		0.061945	0.43182	0.143451
YKL174C	0.45732	0.025448	0.018705	0.73504		0.5144	0.022504	0.022144	0.984		0.023661	0.4573	0.0517407
YKL175W	0.35485	0.064644	0.041383	0.64016		0.45506	0.054728	0.048517	0.88651		0.059283	0.35555	0.166736
YKL176C	0.43597	0.030109	0.026252	0.87189		0.51337	0.02698	0.028931	1.0723		0.029238	0.43611	0.0670427
YKL178C	0.39593	0.042582	0.028069	0.65918		0.45419	0.037413	0.033567	0.8972		0.039244	0.39627	0.0990335
YKL179C	0.4837	0.028007	0.045329	1.6185		0.48699	0.027926	0.03601	1.2895		0.03039	0.48277	0.0629492
YKL182W	0.28149	0.0067688	0.0018188	0.2687		0.32786	0.0059564	0.0021156	0.35519		0.005514	0.28185	0.0195636
YKL184W	0.49058	0.053525	0.014485	0.27063		0.55833	0.04568	0.022595	0.49465		0.044061	0.49214	0.0895294
YKL185W	0.39101	0.049147	0.019782	0.40251		0.43335	0.044294	0.023883	0.5392		0.042962	0.39061	0.109987
YKL187C	0.37144	0.044813	0.010178	0.22712		0.47048	0.034061	0.01833	0.53816		0.035152	0.37189	0.0945226
YKL188C	0.471	0.032441	0.025013	0.77103		0.52527	0.030769	0.024514	0.79672		0.030952	0.47144	0.0656542
YKL189W	0.37231	0.0096954	0.016613	1.7135		0.50161	0.0091623	0.018008	1.9655		0.011268	0.37215	0.0302781
[truncated: 1,499 more rows]
